# Supplementary material for: Domestic chickens solving mirror-mediated spatial location tasks uncovering their cognitive abilities
Source: Sci Rep. 2024 Jun 19;14:14164. doi: 10.1038/s41598-024-64743-9 (PMC11187119; doi:10.1038/s41598-024-64743-9)
Supplement: Supplementary file 2 — Supplementary Table S2. [file 41598_2024_64743_MOESM2_ESM.xlsx]

## Sheet: Training
breed	hen ID	hen name	Number of Training-session	Trial Number	time (s) until food retrieval	successful trial yes (1) or no (0)	Number of rewarded compartment
Lohmann Dual (LD)	1	Gerdi	1	1	4	1	1
Lohmann Dual (LD)	2	Jenna	1	1	1	1	2
Lohmann Dual (LD)	3	Lissi	1	1	19	0	1
Lohmann Dual (LD)	4	Mila	1	1	1	1	1
Lohmann Dual (LD)	5	Lucy	1	1	3	1	1
Lohmann Dual (LD)	6	Helli	1	1	18	0	1
Lohmann Dual (LD)	7	Gundi	1	1	2	1	1
Lohmann Dual (LD)	1	Gerdi	1	2	2	1	2
Lohmann Dual (LD)	2	Jenna	1	2	1	1	1
Lohmann Dual (LD)	3	Lissi	1	2	1	1	2
Lohmann Dual (LD)	4	Mila	1	2	1	1	2
Lohmann Dual (LD)	5	Lucy	1	2	3	1	2
Lohmann Dual (LD)	6	Helli	1	2	1	1	1
Lohmann Dual (LD)	7	Gundi	1	2	2	1	2
Lohmann Dual (LD)	1	Gerdi	1	3	1	1	1
Lohmann Dual (LD)	2	Jenna	1	3	2	1	2
Lohmann Dual (LD)	3	Lissi	1	3	19	0	1
Lohmann Dual (LD)	4	Mila	1	3	1	1	1
Lohmann Dual (LD)	5	Lucy	1	3	3	1	1
Lohmann Dual (LD)	6	Helli	1	3	6	0	2
Lohmann Dual (LD)	7	Gundi	1	3	14	0	1
Lohmann Dual (LD)	1	Gerdi	1	4	1	1	2
Lohmann Dual (LD)	2	Jenna	1	4	2	1	1
Lohmann Dual (LD)	3	Lissi	1	4	2	1	1
Lohmann Dual (LD)	4	Mila	1	4	1	1	1
Lohmann Dual (LD)	5	Lucy	1	4	1	1	2
Lohmann Dual (LD)	6	Helli	1	4	2	1	2
Lohmann Dual (LD)	7	Gundi	1	4	6	0	1
Lohmann Dual (LD)	1	Gerdi	1	5	2	1	1
Lohmann Dual (LD)	2	Jenna	1	5	1	1	1
Lohmann Dual (LD)	3	Lissi	1	5	1	1	1
Lohmann Dual (LD)	4	Mila	1	5	1	1	2
Lohmann Dual (LD)	5	Lucy	1	5	3	1	2
Lohmann Dual (LD)	6	Helli	1	5	3	0	1
Lohmann Dual (LD)	7	Gundi	1	5	1	1	2
Lohmann Dual (LD)	1	Gerdi	1	6	1	1	2
Lohmann Dual (LD)	2	Jenna	1	6	1	1	2
Lohmann Dual (LD)	3	Lissi	1	6	10	0	2
Lohmann Dual (LD)	4	Mila	1	6	1	1	1
Lohmann Dual (LD)	5	Lucy	1	6	1	1	1
Lohmann Dual (LD)	6	Helli	1	6	1	1	2
Lohmann Dual (LD)	7	Gundi	1	6	6	0	1
Lohmann Dual (LD)	1	Gerdi	1	7	5	1	1
Lohmann Dual (LD)	2	Jenna	1	7	2	1	1
Lohmann Dual (LD)	3	Lissi	1	7	1	1	2
Lohmann Dual (LD)	4	Mila	1	7	5	0	2
Lohmann Dual (LD)	5	Lucy	1	7	1	1	2
Lohmann Dual (LD)	6	Helli	1	7	8	0	1
Lohmann Dual (LD)	7	Gundi	1	7	2	1	2
Lohmann Dual (LD)	1	Gerdi	1	8	6	0	2
Lohmann Dual (LD)	2	Jenna	1	8	1	1	2
Lohmann Dual (LD)	3	Lissi	1	8	1	1	1
Lohmann Dual (LD)	4	Mila	1	8	1	1	1
Lohmann Dual (LD)	5	Lucy	1	8	3	0	1
Lohmann Dual (LD)	6	Helli	1	8	10	0	2
Lohmann Dual (LD)	7	Gundi	1	8	6	0	1
Lohmann Dual (LD)	1	Gerdi	1	9	1	1	2
Lohmann Dual (LD)	2	Jenna	1	9	17	0	1
Lohmann Dual (LD)	3	Lissi	1	9	3	0	1
Lohmann Dual (LD)	4	Mila	1	9	2	0	2
Lohmann Dual (LD)	5	Lucy	1	9	3	1	2
Lohmann Dual (LD)	6	Helli	1	9	1	1	1
Lohmann Dual (LD)	7	Gundi	1	9	14	0	1
Lohmann Dual (LD)	1	Gerdi	1	10	2	0	1
Lohmann Dual (LD)	2	Jenna	1	10	2	1	2
Lohmann Dual (LD)	3	Lissi	1	10	2	1	2
Lohmann Dual (LD)	4	Mila	1	10	1	1	2
Lohmann Dual (LD)	5	Lucy	1	10	1	1	1
Lohmann Dual (LD)	6	Helli	1	10	2	0	2
Lohmann Dual (LD)	7	Gundi	1	10	2	1	1
Lohmann Dual (LD)	1	Gerdi	2	1	6	1	2
Lohmann Dual (LD)	2	Jenna	2	1	4	1	1
Lohmann Dual (LD)	3	Lissi	2	1	3	1	1
Lohmann Dual (LD)	4	Mila	2	1	6	0	2
Lohmann Dual (LD)	5	Lucy	2	1	2	1	2
Lohmann Dual (LD)	6	Helli	2	1	2	1	1
Lohmann Dual (LD)	7	Gundi	2	1	2	1	1
Lohmann Dual (LD)	1	Gerdi	2	2	4	1	1
Lohmann Dual (LD)	2	Jenna	2	2	1	1	1
Lohmann Dual (LD)	3	Lissi	2	2	1	1	2
Lohmann Dual (LD)	4	Mila	2	2	1	1	1
Lohmann Dual (LD)	5	Lucy	2	2	1	1	1
Lohmann Dual (LD)	6	Helli	2	2	2	1	2
Lohmann Dual (LD)	7	Gundi	2	2	2	1	1
Lohmann Dual (LD)	1	Gerdi	2	3	1	1	2
Lohmann Dual (LD)	2	Jenna	2	3	2	1	2
Lohmann Dual (LD)	3	Lissi	2	3	6	0	1
Lohmann Dual (LD)	4	Mila	2	3	2	0	2
Lohmann Dual (LD)	5	Lucy	2	3	3	0	2
Lohmann Dual (LD)	6	Helli	2	3	5	0	1
Lohmann Dual (LD)	7	Gundi	2	3	1	1	2
Lohmann Dual (LD)	1	Gerdi	2	4	1	1	1
Lohmann Dual (LD)	2	Jenna	2	4	28	0	1
Lohmann Dual (LD)	3	Lissi	2	4	2	1	2
Lohmann Dual (LD)	4	Mila	2	4	2	1	2
Lohmann Dual (LD)	5	Lucy	2	4	1	1	1
Lohmann Dual (LD)	6	Helli	2	4	1	1	2
Lohmann Dual (LD)	7	Gundi	2	4	1	1	1
Lohmann Dual (LD)	1	Gerdi	2	5	1	1	2
Lohmann Dual (LD)	2	Jenna	2	5	1	1	1
Lohmann Dual (LD)	3	Lissi	2	5	2	1	1
Lohmann Dual (LD)	4	Mila	2	5	1	1	1
Lohmann Dual (LD)	5	Lucy	2	5	1	1	1
Lohmann Dual (LD)	6	Helli	2	5	1	1	2
Lohmann Dual (LD)	7	Gundi	2	5	1	1	2
Lohmann Dual (LD)	1	Gerdi	2	6	1	1	2
Lohmann Dual (LD)	2	Jenna	2	6	4	0	2
Lohmann Dual (LD)	3	Lissi	2	6	1	1	1
Lohmann Dual (LD)	4	Mila	2	6	1	1	2
Lohmann Dual (LD)	5	Lucy	2	6	2	1	2
Lohmann Dual (LD)	6	Helli	2	6	3	0	1
Lohmann Dual (LD)	7	Gundi	2	6	2	1	2
Lohmann Dual (LD)	1	Gerdi	2	7	3	0	1
Lohmann Dual (LD)	2	Jenna	2	7	1	1	2
Lohmann Dual (LD)	3	Lissi	2	7	4	0	2
Lohmann Dual (LD)	4	Mila	2	7	6	0	2
Lohmann Dual (LD)	5	Lucy	2	7	1	1	2
Lohmann Dual (LD)	6	Helli	2	7	2	1	2
Lohmann Dual (LD)	7	Gundi	2	7	3	0	1
Lohmann Dual (LD)	1	Gerdi	2	8	4	0	1
Lohmann Dual (LD)	2	Jenna	2	8	4	0	1
Lohmann Dual (LD)	3	Lissi	2	8	2	1	1
Lohmann Dual (LD)	4	Mila	2	8	2	1	1
Lohmann Dual (LD)	5	Lucy	2	8	1	1	1
Lohmann Dual (LD)	6	Helli	2	8	1	1	1
Lohmann Dual (LD)	7	Gundi	2	8	1	1	1
Lohmann Dual (LD)	1	Gerdi	2	9	1	1	2
Lohmann Dual (LD)	2	Jenna	2	9	1	1	2
Lohmann Dual (LD)	3	Lissi	2	9	1	1	2
Lohmann Dual (LD)	4	Mila	2	9	2	0	1
Lohmann Dual (LD)	5	Lucy	2	9	2	1	2
Lohmann Dual (LD)	6	Helli	2	9	2	1	2
Lohmann Dual (LD)	7	Gundi	2	9	5	0	1
Lohmann Dual (LD)	1	Gerdi	2	10	3	0	1
Lohmann Dual (LD)	2	Jenna	2	10	1	1	1
Lohmann Dual (LD)	3	Lissi	2	10	1	1	2
Lohmann Dual (LD)	4	Mila	2	10	1	1	2
Lohmann Dual (LD)	5	Lucy	2	10	1	1	1
Lohmann Dual (LD)	6	Helli	2	10	1	1	1
Lohmann Dual (LD)	7	Gundi	2	10	2	1	2
Lohmann Dual (LD)	1	Gerdi	3	1	5	0	2
Lohmann Dual (LD)	2	Jenna	3	1	15	1	2
Lohmann Dual (LD)	3	Lissi	3	1	18	1	2
Lohmann Dual (LD)	4	Mila	3	1	19	1	2
Lohmann Dual (LD)	5	Lucy	3	1	3	1	2
Lohmann Dual (LD)	6	Helli	3	1	5	1	2
Lohmann Dual (LD)	7	Gundi	3	1	2	1	2
Lohmann Dual (LD)	1	Gerdi	3	2	10	0	1
Lohmann Dual (LD)	2	Jenna	3	2	2	1	1
Lohmann Dual (LD)	3	Lissi	3	2	1	1	1
Lohmann Dual (LD)	4	Mila	3	2	1	1	1
Lohmann Dual (LD)	5	Lucy	3	2	4	0	1
Lohmann Dual (LD)	6	Helli	3	2	27	0	1
Lohmann Dual (LD)	7	Gundi	3	2	3	0	1
Lohmann Dual (LD)	1	Gerdi	3	3	2	1	2
Lohmann Dual (LD)	2	Jenna	3	3	1	1	2
Lohmann Dual (LD)	3	Lissi	3	3	1	1	2
Lohmann Dual (LD)	4	Mila	3	3	2	1	2
Lohmann Dual (LD)	5	Lucy	3	3	2	1	2
Lohmann Dual (LD)	6	Helli	3	3	2	1	1
Lohmann Dual (LD)	7	Gundi	3	3	1	1	1
Lohmann Dual (LD)	1	Gerdi	3	4	3	0	1
Lohmann Dual (LD)	2	Jenna	3	4	1	1	1
Lohmann Dual (LD)	3	Lissi	3	4	1	1	1
Lohmann Dual (LD)	4	Mila	3	4	11	0	1
Lohmann Dual (LD)	5	Lucy	3	4	2	1	2
Lohmann Dual (LD)	6	Helli	3	4	3	0	2
Lohmann Dual (LD)	7	Gundi	3	4	1	1	2
Lohmann Dual (LD)	1	Gerdi	3	5	1	1	2
Lohmann Dual (LD)	2	Jenna	3	5	1	1	1
Lohmann Dual (LD)	3	Lissi	3	5	1	1	1
Lohmann Dual (LD)	4	Mila	3	5	1	1	1
Lohmann Dual (LD)	5	Lucy	3	5	3	0	1
Lohmann Dual (LD)	6	Helli	3	5	4	0	1
Lohmann Dual (LD)	7	Gundi	3	5	1	1	1
Lohmann Dual (LD)	1	Gerdi	3	6	2	1	1
Lohmann Dual (LD)	2	Jenna	3	6	3	1	2
Lohmann Dual (LD)	3	Lissi	3	6	1	1	1
Lohmann Dual (LD)	4	Mila	3	6	2	1	2
Lohmann Dual (LD)	5	Lucy	3	6	2	0	1
Lohmann Dual (LD)	6	Helli	3	6	3	0	1
Lohmann Dual (LD)	7	Gundi	3	6	1	1	2
Lohmann Dual (LD)	1	Gerdi	3	7	3	0	1
Lohmann Dual (LD)	2	Jenna	3	7	2	1	1
Lohmann Dual (LD)	3	Lissi	3	7	2	1	2
Lohmann Dual (LD)	4	Mila	3	7	1	1	2
Lohmann Dual (LD)	5	Lucy	3	7	4	0	2
Lohmann Dual (LD)	6	Helli	3	7	1	1	1
Lohmann Dual (LD)	7	Gundi	3	7	5	0	2
Lohmann Dual (LD)	1	Gerdi	3	8	1	1	2
Lohmann Dual (LD)	2	Jenna	3	8	1	1	2
Lohmann Dual (LD)	3	Lissi	3	8	2	1	1
Lohmann Dual (LD)	4	Mila	3	8	1	1	1
Lohmann Dual (LD)	5	Lucy	3	8	2	1	1
Lohmann Dual (LD)	6	Helli	3	8	1	1	2
Lohmann Dual (LD)	7	Gundi	3	8	2	0	1
Lohmann Dual (LD)	1	Gerdi	3	9	1	1	2
Lohmann Dual (LD)	2	Jenna	3	9	2	0	2
Lohmann Dual (LD)	3	Lissi	3	9	2	0	2
Lohmann Dual (LD)	4	Mila	3	9	3	1	1
Lohmann Dual (LD)	5	Lucy	3	9	4	0	2
Lohmann Dual (LD)	6	Helli	3	9	1	1	1
Lohmann Dual (LD)	7	Gundi	3	9	4	0	2
Lohmann Dual (LD)	1	Gerdi	3	10	3	0	1
Lohmann Dual (LD)	2	Jenna	3	10	1	1	1
Lohmann Dual (LD)	3	Lissi	3	10	3	0	1
Lohmann Dual (LD)	4	Mila	3	10	1	1	2
Lohmann Dual (LD)	5	Lucy	3	10	1	1	1
Lohmann Dual (LD)	6	Helli	3	10	2	0	2
Lohmann Dual (LD)	7	Gundi	3	10	2	1	1
Japanese Bantam (JB)	8	Frieda	1	1	1	1	2
Japanese Bantam (JB)	9	Lilu	1	1	2	1	2
Japanese Bantam (JB)	10	Greta	1	1	31	0	2
Japanese Bantam (JB)	11	Trish	1	1	2	1	1
Japanese Bantam (JB)	12	Pia	1	1	1	1	1
Japanese Bantam (JB)	13	Lola	1	1	2	1	2
Japanese Bantam (JB)	14	Lina	1	1	1	1	2
Japanese Bantam (JB)	15	Lui	1	1	2	1	1
Japanese Bantam (JB)	16	Gusti	1	1	2	1	2
Japanese Bantam (JB)	17	Tina	1	1	1	1	2
Japanese Bantam (JB)	18	Meg	1	1	1	1	1
Japanese Bantam (JB)	8	Frieda	1	2	1	1	1
Japanese Bantam (JB)	9	Lilu	1	2	3	1	1
Japanese Bantam (JB)	10	Greta	1	2	1	1	2
Japanese Bantam (JB)	11	Trish	1	2	1	1	2
Japanese Bantam (JB)	12	Pia	1	2	2	1	2
Japanese Bantam (JB)	13	Lola	1	2	1	1	1
Japanese Bantam (JB)	14	Lina	1	2	1	1	1
Japanese Bantam (JB)	15	Lui	1	2	1	1	2
Japanese Bantam (JB)	16	Gusti	1	2	1	1	2
Japanese Bantam (JB)	17	Tina	1	2	1	1	1
Japanese Bantam (JB)	18	Meg	1	2	1	1	2
Japanese Bantam (JB)	8	Frieda	1	3	4	1	1
Japanese Bantam (JB)	9	Lilu	1	3	1	1	1
Japanese Bantam (JB)	10	Greta	1	3	1	1	1
Japanese Bantam (JB)	11	Trish	1	3	1	1	1
Japanese Bantam (JB)	12	Pia	1	3	1	1	2
Japanese Bantam (JB)	13	Lola	1	3	3	1	2
Japanese Bantam (JB)	14	Lina	1	3	2	1	2
Japanese Bantam (JB)	15	Lui	1	3	1	1	1
Japanese Bantam (JB)	16	Gusti	1	3	1	1	1
Japanese Bantam (JB)	17	Tina	1	3	2	1	1
Japanese Bantam (JB)	18	Meg	1	3	1	1	1
Japanese Bantam (JB)	8	Frieda	1	4	1	1	2
Japanese Bantam (JB)	9	Lilu	1	4	1	1	2
Japanese Bantam (JB)	10	Greta	1	4	2	1	2
Japanese Bantam (JB)	11	Trish	1	4	1	1	2
Japanese Bantam (JB)	12	Pia	1	4	1	1	1
Japanese Bantam (JB)	13	Lola	1	4	1	1	2
Japanese Bantam (JB)	14	Lina	1	4	58	0	2
Japanese Bantam (JB)	15	Lui	1	4	1	1	2
Japanese Bantam (JB)	16	Gusti	1	4	1	1	2
Japanese Bantam (JB)	17	Tina	1	4	31	0	2
Japanese Bantam (JB)	18	Meg	1	4	1	1	1
Japanese Bantam (JB)	8	Frieda	1	5	4	1	1
Japanese Bantam (JB)	9	Lilu	1	5	2	1	1
Japanese Bantam (JB)	10	Greta	1	5	3	1	1
Japanese Bantam (JB)	11	Trish	1	5	1	1	1
Japanese Bantam (JB)	12	Pia	1	5	2	1	2
Japanese Bantam (JB)	13	Lola	1	5	5	1	1
Japanese Bantam (JB)	14	Lina	1	5	2	1	1
Japanese Bantam (JB)	15	Lui	1	5	2	1	1
Japanese Bantam (JB)	16	Gusti	1	5	1	1	1
Japanese Bantam (JB)	17	Tina	1	5	3	1	2
Japanese Bantam (JB)	18	Meg	1	5	1	1	2
Japanese Bantam (JB)	8	Frieda	1	6	49	0	2
Japanese Bantam (JB)	9	Lilu	1	6	52	0	2
Japanese Bantam (JB)	10	Greta	1	6	3	1	2
Japanese Bantam (JB)	11	Trish	1	6	12	1	1
Japanese Bantam (JB)	12	Pia	1	6	2	1	1
Japanese Bantam (JB)	13	Lola	1	6	29	0	2
Japanese Bantam (JB)	14	Lina	1	6	63	0	2
Japanese Bantam (JB)	15	Lui	1	6	7	0	1
Japanese Bantam (JB)	16	Gusti	1	6	4	1	1
Japanese Bantam (JB)	17	Tina	1	6	1	1	1
Japanese Bantam (JB)	18	Meg	1	6	1	1	1
Japanese Bantam (JB)	8	Frieda	1	7	15	1	2
Japanese Bantam (JB)	9	Lilu	1	7	2	1	2
Japanese Bantam (JB)	10	Greta	1	7	1	1	1
Japanese Bantam (JB)	11	Trish	1	7	82	0	2
Japanese Bantam (JB)	12	Pia	1	7	6	1	2
Japanese Bantam (JB)	13	Lola	1	7	1	1	2
Japanese Bantam (JB)	14	Lina	1	7	85	0	2
Japanese Bantam (JB)	15	Lui	1	7	3	1	2
Japanese Bantam (JB)	16	Gusti	1	7	64	0	2
Japanese Bantam (JB)	17	Tina	1	7	21	1	2
Japanese Bantam (JB)	18	Meg	1	7	1	1	2
Japanese Bantam (JB)	8	Frieda	1	8	3	1	1
Japanese Bantam (JB)	9	Lilu	1	8	2	1	1
Japanese Bantam (JB)	10	Greta	1	8	2	1	1
Japanese Bantam (JB)	11	Trish	1	8	49	0	2
Japanese Bantam (JB)	12	Pia	1	8	2	1	1
Japanese Bantam (JB)	13	Lola	1	8	5	1	1
Japanese Bantam (JB)	14	Lina	1	8	38	0	1
Japanese Bantam (JB)	15	Lui	1	8	1	1	2
Japanese Bantam (JB)	16	Gusti	1	8	2	1	1
Japanese Bantam (JB)	17	Tina	1	8	1	1	1
Japanese Bantam (JB)	18	Meg	1	8	2	1	1
Japanese Bantam (JB)	8	Frieda	1	9	51	0	2
Japanese Bantam (JB)	9	Lilu	1	9	9	1	2
Japanese Bantam (JB)	10	Greta	1	9	20	0	2
Japanese Bantam (JB)	11	Trish	1	9	3	1	1
Japanese Bantam (JB)	12	Pia	1	9	2	1	1
Japanese Bantam (JB)	13	Lola	1	9	5	0	1
Japanese Bantam (JB)	14	Lina	1	9	57	0	2
Japanese Bantam (JB)	15	Lui	1	9	1	1	1
Japanese Bantam (JB)	16	Gusti	1	9	12	1	2
Japanese Bantam (JB)	17	Tina	1	9	3	1	2
Japanese Bantam (JB)	18	Meg	1	9	59	0	2
Japanese Bantam (JB)	8	Frieda	1	10	36	0	2
Japanese Bantam (JB)	9	Lilu	1	10	1	1	2
Japanese Bantam (JB)	10	Greta	1	10	1	1	1
Japanese Bantam (JB)	11	Trish	1	10	53	0	2
Japanese Bantam (JB)	12	Pia	1	10	5	0	2
Japanese Bantam (JB)	13	Lola	1	10	1	1	2
Japanese Bantam (JB)	14	Lina	1	10	2	1	2
Japanese Bantam (JB)	15	Lui	1	10	1	1	2
Japanese Bantam (JB)	16	Gusti	1	10	2	1	1
Japanese Bantam (JB)	17	Tina	1	10	5	1	1
Japanese Bantam (JB)	18	Meg	1	10	2	1	1
Japanese Bantam (JB)	8	Frieda	2	1	9	0	2
Japanese Bantam (JB)	9	Lilu	2	1	6	1	1
Japanese Bantam (JB)	10	Greta	2	1	11	0	1
Japanese Bantam (JB)	11	Trish	2	1	2	1	2
Japanese Bantam (JB)	12	Pia	2	1	9	1	2
Japanese Bantam (JB)	13	Lola	2	1	4	1	2
Japanese Bantam (JB)	14	Lina	2	1	4	1	1
Japanese Bantam (JB)	15	Lui	2	1	1	1	2
Japanese Bantam (JB)	16	Gusti	2	1	1	1	2
Japanese Bantam (JB)	17	Tina	2	1	2	1	2
Japanese Bantam (JB)	18	Meg	2	1	1	1	1
Japanese Bantam (JB)	8	Frieda	2	2	2	1	2
Japanese Bantam (JB)	9	Lilu	2	2	2	1	2
Japanese Bantam (JB)	10	Greta	2	2	2	1	1
Japanese Bantam (JB)	11	Trish	2	2	2	1	1
Japanese Bantam (JB)	12	Pia	2	2	2	1	2
Japanese Bantam (JB)	13	Lola	2	2	1	1	1
Japanese Bantam (JB)	14	Lina	2	2	3	1	2
Japanese Bantam (JB)	15	Lui	2	2	1	1	1
Japanese Bantam (JB)	16	Gusti	2	2	2	1	1
Japanese Bantam (JB)	17	Tina	2	2	4	1	2
Japanese Bantam (JB)	18	Meg	2	2	1	1	1
Japanese Bantam (JB)	8	Frieda	2	3	2	1	1
Japanese Bantam (JB)	9	Lilu	2	3	1	1	1
Japanese Bantam (JB)	10	Greta	2	3	1	1	2
Japanese Bantam (JB)	11	Trish	2	3	3	1	1
Japanese Bantam (JB)	12	Pia	2	3	3	1	1
Japanese Bantam (JB)	13	Lola	2	3	2	1	2
Japanese Bantam (JB)	14	Lina	2	3	4	1	1
Japanese Bantam (JB)	15	Lui	2	3	1	1	1
Japanese Bantam (JB)	16	Gusti	2	3	1	1	1
Japanese Bantam (JB)	17	Tina	2	3	54	0	1
Japanese Bantam (JB)	18	Meg	2	3	1	1	2
Japanese Bantam (JB)	8	Frieda	2	4	61	1	2
Japanese Bantam (JB)	9	Lilu	2	4	1	1	1
Japanese Bantam (JB)	10	Greta	2	4	2	1	2
Japanese Bantam (JB)	11	Trish	2	4	3	1	2
Japanese Bantam (JB)	12	Pia	2	4	65	0	1
Japanese Bantam (JB)	13	Lola	2	4	2	1	1
Japanese Bantam (JB)	14	Lina	2	4	3	1	2
Japanese Bantam (JB)	15	Lui	2	4	5	0	2
Japanese Bantam (JB)	16	Gusti	2	4	46	1	2
Japanese Bantam (JB)	17	Tina	2	4	1	1	1
Japanese Bantam (JB)	18	Meg	2	4	1	1	1
Japanese Bantam (JB)	8	Frieda	2	5	1	1	1
Japanese Bantam (JB)	9	Lilu	2	5	2	1	2
Japanese Bantam (JB)	10	Greta	2	5	98	1	1
Japanese Bantam (JB)	11	Trish	2	5	2	1	2
Japanese Bantam (JB)	12	Pia	2	5	30	1	2
Japanese Bantam (JB)	13	Lola	2	5	1	1	1
Japanese Bantam (JB)	14	Lina	2	5	2	1	1
Japanese Bantam (JB)	15	Lui	2	5	1	1	1
Japanese Bantam (JB)	16	Gusti	2	5	74	1	1
Japanese Bantam (JB)	17	Tina	2	5	33	1	2
Japanese Bantam (JB)	18	Meg	2	5	1	1	2
Japanese Bantam (JB)	8	Frieda	2	6	1	1	1
Japanese Bantam (JB)	9	Lilu	2	6	2	1	1
Japanese Bantam (JB)	10	Greta	2	6	2	1	2
Japanese Bantam (JB)	11	Trish	2	6	9	1	1
Japanese Bantam (JB)	12	Pia	2	6	77	0	1
Japanese Bantam (JB)	13	Lola	2	6	5	1	2
Japanese Bantam (JB)	14	Lina	2	6	29	0	2
Japanese Bantam (JB)	15	Lui	2	6	1	1	2
Japanese Bantam (JB)	16	Gusti	2	6	1	1	2
Japanese Bantam (JB)	17	Tina	2	6	41	1	1
Japanese Bantam (JB)	18	Meg	2	6	23	1	1
Japanese Bantam (JB)	8	Frieda	2	7	10	1	2
Japanese Bantam (JB)	9	Lilu	2	7	2	1	2
Japanese Bantam (JB)	10	Greta	2	7	15	0	1
Japanese Bantam (JB)	11	Trish	2	7	2	1	2
Japanese Bantam (JB)	12	Pia	2	7	2	1	2
Japanese Bantam (JB)	13	Lola	2	7	2	1	1
Japanese Bantam (JB)	14	Lina	2	7	61	0	2
Japanese Bantam (JB)	15	Lui	2	7	1	1	1
Japanese Bantam (JB)	16	Gusti	2	7	1	1	2
Japanese Bantam (JB)	17	Tina	2	7	1	1	1
Japanese Bantam (JB)	18	Meg	2	7	5	1	2
Japanese Bantam (JB)	8	Frieda	2	8	1	1	1
Japanese Bantam (JB)	9	Lilu	2	8	1	1	1
Japanese Bantam (JB)	10	Greta	2	8	2	1	1
Japanese Bantam (JB)	11	Trish	2	8	90	0	1
Japanese Bantam (JB)	12	Pia	2	8	2	1	2
Japanese Bantam (JB)	13	Lola	2	8	2	1	2
Japanese Bantam (JB)	14	Lina	2	8	10	1	1
Japanese Bantam (JB)	15	Lui	2	8	1	1	2
Japanese Bantam (JB)	16	Gusti	2	8	4	1	1
Japanese Bantam (JB)	17	Tina	2	8	57	1	2
Japanese Bantam (JB)	18	Meg	2	8	15	0	1
Japanese Bantam (JB)	8	Frieda	2	9	9	1	2
Japanese Bantam (JB)	9	Lilu	2	9	2	1	2
Japanese Bantam (JB)	10	Greta	2	9	30	0	2
Japanese Bantam (JB)	11	Trish	2	9	3	1	2
Japanese Bantam (JB)	12	Pia	2	9	12	0	1
Japanese Bantam (JB)	13	Lola	2	9	23	0	1
Japanese Bantam (JB)	14	Lina	2	9	12	1	1
Japanese Bantam (JB)	15	Lui	2	9	1	1	2
Japanese Bantam (JB)	16	Gusti	2	9	11	1	1
Japanese Bantam (JB)	17	Tina	2	9	6	1	2
Japanese Bantam (JB)	18	Meg	2	9	3	1	2
Japanese Bantam (JB)	8	Frieda	2	10	1	1	1
Japanese Bantam (JB)	9	Lilu	2	10	2	1	1
Japanese Bantam (JB)	10	Greta	2	10	2	1	1
Japanese Bantam (JB)	11	Trish	2	10	2	1	1
Japanese Bantam (JB)	12	Pia	2	10	2	1	1
Japanese Bantam (JB)	13	Lola	2	10	2	1	2
Japanese Bantam (JB)	14	Lina	2	10	2	1	2
Japanese Bantam (JB)	15	Lui	2	10	2	1	1
Japanese Bantam (JB)	16	Gusti	2	10	92	1	2
Japanese Bantam (JB)	17	Tina	2	10	6	0	1
Japanese Bantam (JB)	18	Meg	2	10	50	0	2
Japanese Bantam (JB)	8	Frieda	3	1	5	1	1
Japanese Bantam (JB)	9	Lilu	3	1	2	1	2
Japanese Bantam (JB)	10	Greta	3	1	27	0	1
Japanese Bantam (JB)	11	Trish	3	1	4	1	1
Japanese Bantam (JB)	12	Pia	3	1	2	1	1
Japanese Bantam (JB)	13	Lola	3	1	13	0	1
Japanese Bantam (JB)	14	Lina	3	1	11	1	1
Japanese Bantam (JB)	15	Lui	3	1	10	0	1
Japanese Bantam (JB)	16	Gusti	3	1	2	1	1
Japanese Bantam (JB)	17	Tina	3	1	1	1	1
Japanese Bantam (JB)	18	Meg	3	1	37	0	2
Japanese Bantam (JB)	8	Frieda	3	2	69	1	2
Japanese Bantam (JB)	9	Lilu	3	2	1	1	1
Japanese Bantam (JB)	10	Greta	3	2	3	1	1
Japanese Bantam (JB)	11	Trish	3	2	1	1	2
Japanese Bantam (JB)	12	Pia	3	2	1	1	2
Japanese Bantam (JB)	13	Lola	3	2	2	1	2
Japanese Bantam (JB)	14	Lina	3	2	21	0	2
Japanese Bantam (JB)	15	Lui	3	2	1	1	2
Japanese Bantam (JB)	16	Gusti	3	2	38	0	2
Japanese Bantam (JB)	17	Tina	3	2	48	0	2
Japanese Bantam (JB)	18	Meg	3	2	8	1	1
Japanese Bantam (JB)	8	Frieda	3	3	4	1	1
Japanese Bantam (JB)	9	Lilu	3	3	3	1	1
Japanese Bantam (JB)	10	Greta	3	3	32	0	2
Japanese Bantam (JB)	11	Trish	3	3	1	1	1
Japanese Bantam (JB)	12	Pia	3	3	1	1	1
Japanese Bantam (JB)	13	Lola	3	3	1	1	1
Japanese Bantam (JB)	14	Lina	3	3	36	0	2
Japanese Bantam (JB)	15	Lui	3	3	1	1	1
Japanese Bantam (JB)	16	Gusti	3	3	1	1	1
Japanese Bantam (JB)	17	Tina	3	3	1	1	2
Japanese Bantam (JB)	18	Meg	3	3	1	1	1
Japanese Bantam (JB)	8	Frieda	3	4	33	0	2
Japanese Bantam (JB)	9	Lilu	3	4	25	0	2
Japanese Bantam (JB)	10	Greta	3	4	1	1	1
Japanese Bantam (JB)	11	Trish	3	4	1	1	2
Japanese Bantam (JB)	12	Pia	3	4	1	1	2
Japanese Bantam (JB)	13	Lola	3	4	1	1	2
Japanese Bantam (JB)	14	Lina	3	4	2	1	1
Japanese Bantam (JB)	15	Lui	3	4	6	0	2
Japanese Bantam (JB)	16	Gusti	3	4	2	1	2
Japanese Bantam (JB)	17	Tina	3	4	3	1	1
Japanese Bantam (JB)	18	Meg	3	4	55	0	2
Japanese Bantam (JB)	8	Frieda	3	5	24	0	2
Japanese Bantam (JB)	9	Lilu	3	5	1	1	2
Japanese Bantam (JB)	10	Greta	3	5	13	0	2
Japanese Bantam (JB)	11	Trish	3	5	2	1	2
Japanese Bantam (JB)	12	Pia	3	5	1	1	1
Japanese Bantam (JB)	13	Lola	3	5	12	0	1
Japanese Bantam (JB)	14	Lina	3	5	1	1	2
Japanese Bantam (JB)	15	Lui	3	5	1	1	1
Japanese Bantam (JB)	16	Gusti	3	5	1	1	2
Japanese Bantam (JB)	17	Tina	3	5	48	0	2
Japanese Bantam (JB)	18	Meg	3	5	69	0	2
Japanese Bantam (JB)	8	Frieda	3	6	3	1	1
Japanese Bantam (JB)	9	Lilu	3	6	1	1	1
Japanese Bantam (JB)	10	Greta	3	6	1	1	2
Japanese Bantam (JB)	11	Trish	3	6	1	1	1
Japanese Bantam (JB)	12	Pia	3	6	7	0	1
Japanese Bantam (JB)	13	Lola	3	6	4	0	1
Japanese Bantam (JB)	14	Lina	3	6	1	1	1
Japanese Bantam (JB)	15	Lui	3	6	11	0	2
Japanese Bantam (JB)	16	Gusti	3	6	1	1	1
Japanese Bantam (JB)	17	Tina	3	6	3	0	1
Japanese Bantam (JB)	18	Meg	3	6	1	1	1
Japanese Bantam (JB)	8	Frieda	3	7	23	0	2
Japanese Bantam (JB)	9	Lilu	3	7	5	1	2
Japanese Bantam (JB)	10	Greta	3	7	1	1	2
Japanese Bantam (JB)	11	Trish	3	7	2	0	1
Japanese Bantam (JB)	12	Pia	3	7	24	0	2
Japanese Bantam (JB)	13	Lola	3	7	1	1	2
Japanese Bantam (JB)	14	Lina	3	7	1	1	2
Japanese Bantam (JB)	15	Lui	3	7	1	1	2
Japanese Bantam (JB)	16	Gusti	3	7	58	0	2
Japanese Bantam (JB)	17	Tina	3	7	2	1	2
Japanese Bantam (JB)	18	Meg	3	7	1	1	2
Japanese Bantam (JB)	8	Frieda	3	8	17	0	1
Japanese Bantam (JB)	9	Lilu	3	8	10	0	1
Japanese Bantam (JB)	10	Greta	3	8	9	0	2
Japanese Bantam (JB)	11	Trish	3	8	1	1	2
Japanese Bantam (JB)	12	Pia	3	8	1	1	1
Japanese Bantam (JB)	13	Lola	3	8	1	1	2
Japanese Bantam (JB)	14	Lina	3	8	4	0	1
Japanese Bantam (JB)	15	Lui	3	8	1	1	2
Japanese Bantam (JB)	16	Gusti	3	8	4	1	1
Japanese Bantam (JB)	17	Tina	3	8	1	1	1
Japanese Bantam (JB)	18	Meg	3	8	1	1	1
Japanese Bantam (JB)	8	Frieda	3	9	2	1	2
Japanese Bantam (JB)	9	Lilu	3	9	2	1	2
Japanese Bantam (JB)	10	Greta	3	9	1	1	1
Japanese Bantam (JB)	11	Trish	3	9	4	0	1
Japanese Bantam (JB)	12	Pia	3	9	3	0	2
Japanese Bantam (JB)	13	Lola	3	9	8	0	1
Japanese Bantam (JB)	14	Lina	3	9	1	1	2
Japanese Bantam (JB)	15	Lui	3	9	2	1	1
Japanese Bantam (JB)	16	Gusti	3	9	15	1	2
Japanese Bantam (JB)	17	Tina	3	9	1	1	1
Japanese Bantam (JB)	18	Meg	3	9	13	1	2
Japanese Bantam (JB)	8	Frieda	3	10	1	1	1
Japanese Bantam (JB)	9	Lilu	3	10	1	1	1
Japanese Bantam (JB)	10	Greta	3	10	3	0	2
Japanese Bantam (JB)	11	Trish	3	10	2	1	2
Japanese Bantam (JB)	12	Pia	3	10	2	1	1
Japanese Bantam (JB)	13	Lola	3	10	1	1	1
Japanese Bantam (JB)	14	Lina	3	10	1	1	1
Japanese Bantam (JB)	15	Lui	3	10	1	1	2
Japanese Bantam (JB)	16	Gusti	3	10	1	1	1
Japanese Bantam (JB)	17	Tina	3	10	1	1	2
Japanese Bantam (JB)	18	Meg	3	10	2	1	1
