# Supplementary material for: Domestic chickens solving mirror-mediated spatial location tasks uncovering their cognitive abilities
Source: Sci Rep. 2024 Jun 19;14:14164. doi: 10.1038/s41598-024-64743-9 (PMC11187119; doi:10.1038/s41598-024-64743-9)
Supplement: Supplementary file 3 — Supplementary Table S3. [file 41598_2024_64743_MOESM3_ESM.xlsx]

## Sheet: Raw Data Experiment
breed	hen ID	hen name	big (1) or small apparatus (2)	hen reaching criterion yes(1) or no(0)	Session No.	Trial No.	time (s) latency	time (s) until food retrieval	successful trial yes(1) no(0)	No. of baited compartment	Which decision was correct decision	first choice (compartment No.)
Lohmann Dual (LD)	1	Gerdi	1	0	1	1	1	4	0	1	2	2
Lohmann Dual (LD)	1	Gerdi	1	0	1	2	0	6	0	2	2	1
Lohmann Dual (LD)	1	Gerdi	1	0	1	3	1	10	0	4	3	2
Lohmann Dual (LD)	1	Gerdi	1	0	1	4	1	4	1	3	1	3
Lohmann Dual (LD)	1	Gerdi	1	0	1	5	0	5	0	2	2	3
Lohmann Dual (LD)	1	Gerdi	1	0	1	6	0	11	0	4	5	2
Lohmann Dual (LD)	1	Gerdi	1	0	1	7	0	9	0	3	3	2
Lohmann Dual (LD)	1	Gerdi	1	0	1	8	0	12	0	1	5	2
Lohmann Dual (LD)	1	Gerdi	1	0	1	9	0	46	0	4	29	2
Lohmann Dual (LD)	1	Gerdi	1	0	1	10	0	6	0	2	2	1
Lohmann Dual (LD)	1	Gerdi	1	0	2	1	0	5	1	3	1	3
Lohmann Dual (LD)	1	Gerdi	1	0	2	2	2	12	0	2	4	4
Lohmann Dual (LD)	1	Gerdi	1	0	2	3	0	18	0	1	7	3
Lohmann Dual (LD)	1	Gerdi	1	0	2	4	0	10	0	4	5	3
Lohmann Dual (LD)	1	Gerdi	1	0	2	5	0	5	0	2	2	3
Lohmann Dual (LD)	1	Gerdi	1	0	2	6	0	11	0	1	3	3
Lohmann Dual (LD)	1	Gerdi	1	0	2	7	0	12	0	4	6	3
Lohmann Dual (LD)	1	Gerdi	1	0	2	8	0	4	1	3	1	3
Lohmann Dual (LD)	1	Gerdi	1	0	2	9	0	3	1	4	1	4
Lohmann Dual (LD)	1	Gerdi	1	0	2	10	0	12	0	1	6	3
Lohmann Dual (LD)	1	Gerdi	1	0	3	1	0	5	0	2	2	3
Lohmann Dual (LD)	1	Gerdi	1	0	3	2	0	15	0	4	6	1
Lohmann Dual (LD)	1	Gerdi	1	0	3	3	0	4	0	1	2	2
Lohmann Dual (LD)	1	Gerdi	1	0	3	4	2	5	1	3	1	3
Lohmann Dual (LD)	1	Gerdi	1	0	3	5	1	5	0	2	2	3
Lohmann Dual (LD)	1	Gerdi	1	0	3	6	1	14	0	4	7	3
Lohmann Dual (LD)	1	Gerdi	1	0	3	7	1	4	1	3	1	3
Lohmann Dual (LD)	1	Gerdi	1	0	3	8	1	8	0	1	3	3
Lohmann Dual (LD)	1	Gerdi	1	0	3	9	0	5	0	2	2	3
Lohmann Dual (LD)	1	Gerdi	1	0	3	10	2	7	0	3	2	4
Lohmann Dual (LD)	1	Gerdi	1	0	4	1	0	5	0	1	3	3
Lohmann Dual (LD)	1	Gerdi	1	0	4	2	0	4	0	2	2	3
Lohmann Dual (LD)	1	Gerdi	1	0	4	3	0	3	1	4	1	4
Lohmann Dual (LD)	1	Gerdi	1	0	4	4	0	3	0	3	2	4
Lohmann Dual (LD)	1	Gerdi	1	0	4	5	0	4	0	2	2	3
Lohmann Dual (LD)	1	Gerdi	1	0	4	6	0	29	0	1	9	3
Lohmann Dual (LD)	1	Gerdi	1	0	4	7	0	4	1	3	1	3
Lohmann Dual (LD)	1	Gerdi	1	0	4	8	1	14	0	4	7	3
Lohmann Dual (LD)	1	Gerdi	1	0	4	9	0	5	0	2	2	3
Lohmann Dual (LD)	1	Gerdi	1	0	4	10	0	8	0	1	3	3
Lohmann Dual (LD)	1	Gerdi	1	0	5	1	0	4	1	3	1	3
Lohmann Dual (LD)	1	Gerdi	1	0	5	2	0	4	0	2	2	3
Lohmann Dual (LD)	1	Gerdi	1	0	5	3	0	9	0	1	4	4
Lohmann Dual (LD)	1	Gerdi	1	0	5	4	1	4	1	4	1	4
Lohmann Dual (LD)	1	Gerdi	1	0	5	5	0	3	1	3	1	3
Lohmann Dual (LD)	1	Gerdi	1	0	5	6	0	5	0	2	2	3
Lohmann Dual (LD)	1	Gerdi	1	0	5	7	0	7	0	1	3	3
Lohmann Dual (LD)	1	Gerdi	1	0	5	8	0	7	0	2	2	3
Lohmann Dual (LD)	1	Gerdi	1	0	5	9	0	5	1	4	1	4
Lohmann Dual (LD)	1	Gerdi	1	0	5	10	0	4	1	3	1	3
Lohmann Dual (LD)	1	Gerdi	1	0	6	1	0	6	0	2	2	3
Lohmann Dual (LD)	1	Gerdi	1	0	6	2	0	4	1	3	1	3
Lohmann Dual (LD)	1	Gerdi	1	0	6	3	1	4	1	4	1	4
Lohmann Dual (LD)	1	Gerdi	1	0	6	4	0	6	0	2	2	3
Lohmann Dual (LD)	1	Gerdi	1	0	6	5	0	9	0	1	4	4
Lohmann Dual (LD)	1	Gerdi	1	0	6	6	0	4	1	3	1	3
Lohmann Dual (LD)	1	Gerdi	1	0	6	7	0	8	0	1	3	3
Lohmann Dual (LD)	1	Gerdi	1	0	6	8	0	5	0	2	2	3
Lohmann Dual (LD)	1	Gerdi	1	0	6	9	0	15	0	4	5	3
Lohmann Dual (LD)	1	Gerdi	1	0	6	10	0	12	0	1	4	4
Lohmann Dual (LD)	1	Gerdi	1	0	7	1	0	4	1	3	1	3
Lohmann Dual (LD)	1	Gerdi	1	0	7	2	1	7	0	1	3	3
Lohmann Dual (LD)	1	Gerdi	1	0	7	3	0	4	1	2	1	2
Lohmann Dual (LD)	1	Gerdi	1	0	7	4	1	4	1	4	1	4
Lohmann Dual (LD)	1	Gerdi	1	0	7	5	0	5	0	2	2	3
Lohmann Dual (LD)	1	Gerdi	1	0	7	6	0	4	1	3	1	3
Lohmann Dual (LD)	1	Gerdi	1	0	7	7	0	8	0	1	3	4
Lohmann Dual (LD)	1	Gerdi	1	0	7	8	0	3	1	4	1	4
Lohmann Dual (LD)	1	Gerdi	1	0	7	9	0	6	0	2	3	4
Lohmann Dual (LD)	1	Gerdi	1	0	7	10	0	18	0	3	5	4
Lohmann Dual (LD)	1	Gerdi	1	0	8	1	2	7	1	2	1	2
Lohmann Dual (LD)	1	Gerdi	1	0	8	2	0	7	0	4	2	1
Lohmann Dual (LD)	1	Gerdi	1	0	8	3	0	9	0	3	3	1
Lohmann Dual (LD)	1	Gerdi	1	0	8	4	0	5	1	1	1	1
Lohmann Dual (LD)	1	Gerdi	1	0	8	5	0	3	1	2	1	2
Lohmann Dual (LD)	1	Gerdi	1	0	8	6	0	4	1	1	1	1
Lohmann Dual (LD)	1	Gerdi	1	0	8	7	0	9	0	4	3	1
Lohmann Dual (LD)	1	Gerdi	1	0	8	8	0	8	0	3	3	1
Lohmann Dual (LD)	1	Gerdi	1	0	8	9	0	12	0	4	4	1
Lohmann Dual (LD)	1	Gerdi	1	0	8	10	0	23	0	1	4	3
Lohmann Dual (LD)	1	Gerdi	1	0	9	1	0	3	1	4	1	4
Lohmann Dual (LD)	1	Gerdi	1	0	9	2	0	3	1	2	1	2
Lohmann Dual (LD)	1	Gerdi	1	0	9	3	0	7	0	1	2	3
Lohmann Dual (LD)	1	Gerdi	1	0	9	4	0	18	0	3	3	4
Lohmann Dual (LD)	1	Gerdi	1	0	9	5	0	4	1	1	1	1
Lohmann Dual (LD)	1	Gerdi	1	0	9	6	2	6	1	4	1	4
Lohmann Dual (LD)	1	Gerdi	1	0	9	7	1	12	0	2	3	3
Lohmann Dual (LD)	1	Gerdi	1	0	9	8	0	16	0	3	3	1
Lohmann Dual (LD)	1	Gerdi	1	0	9	9	0	15	0	4	4	1
Lohmann Dual (LD)	1	Gerdi	1	0	9	10	0	9	0	1	2	4
Lohmann Dual (LD)	1	Gerdi	1	0	10	1	0	4	1	3	1	3
Lohmann Dual (LD)	1	Gerdi	1	0	10	2	0	2	1	4	1	4
Lohmann Dual (LD)	1	Gerdi	1	0	10	3	0	4	0	3	2	4
Lohmann Dual (LD)	1	Gerdi	1	0	10	4	0	5	0	2	2	3
Lohmann Dual (LD)	1	Gerdi	1	0	10	5	0	4	0	1	2	2
Lohmann Dual (LD)	1	Gerdi	1	0	10	6	0	3	1	4	1	4
Lohmann Dual (LD)	1	Gerdi	1	0	10	7	0	5	0	2	2	4
Lohmann Dual (LD)	1	Gerdi	1	0	10	8	1	4	0	1	2	2
Lohmann Dual (LD)	1	Gerdi	1	0	10	9	0	5	0	2	2	3
Lohmann Dual (LD)	1	Gerdi	1	0	10	10	0	2	1	4	1	4
Lohmann Dual (LD)	1	Gerdi	1	0	11	1	0	4	1	3	1	3
Lohmann Dual (LD)	1	Gerdi	1	0	11	2	0	7	0	1	3	3
Lohmann Dual (LD)	1	Gerdi	1	0	11	3	0	7	0	2	2	3
Lohmann Dual (LD)	1	Gerdi	1	0	11	4	0	8	0	4	5	2
Lohmann Dual (LD)	1	Gerdi	1	0	11	5	0	7	0	3	3	2
Lohmann Dual (LD)	1	Gerdi	1	0	11	6	2	8	0	4	2	3
Lohmann Dual (LD)	1	Gerdi	1	0	11	7	0	6	0	2	3	4
Lohmann Dual (LD)	1	Gerdi	1	0	11	8	0	3	1	1	1	1
Lohmann Dual (LD)	1	Gerdi	1	0	11	9	0	4	1	3	1	3
Lohmann Dual (LD)	1	Gerdi	1	0	11	10	0	3	1	1	1	1
Lohmann Dual (LD)	1	Gerdi	1	0	12	1	0	5	0	1	3	3
Lohmann Dual (LD)	1	Gerdi	1	0	12	2	0	4	0	2	2	4
Lohmann Dual (LD)	1	Gerdi	1	0	12	3	0	2	1	4	1	4
Lohmann Dual (LD)	1	Gerdi	1	0	12	4	0	10	0	3	2	1
Lohmann Dual (LD)	1	Gerdi	1	0	12	5	0	6	0	2	3	4
Lohmann Dual (LD)	1	Gerdi	1	0	12	6	0	22	0	4	4	2
Lohmann Dual (LD)	1	Gerdi	1	0	12	7	0	5	0	1	2	3
Lohmann Dual (LD)	1	Gerdi	1	0	12	8	0	4	0	3	2	4
Lohmann Dual (LD)	1	Gerdi	1	0	12	9	0	6	0	2	3	4
Lohmann Dual (LD)	1	Gerdi	1	0	12	10	0	3	1	4	1	4
Lohmann Dual (LD)	7	Gundi	1	0	1	1	0	12	0	2	4	3
Lohmann Dual (LD)	7	Gundi	1	0	1	2	3	11	0	4	2	3
Lohmann Dual (LD)	7	Gundi	1	0	1	3	0	15	0	1	4	3
Lohmann Dual (LD)	7	Gundi	1	0	1	4	0	50	0	3	8	2
Lohmann Dual (LD)	7	Gundi	1	0	1	5	0	6	0	1	2	2
Lohmann Dual (LD)	7	Gundi	1	0	1	6	0	6	1	3	1	3
Lohmann Dual (LD)	7	Gundi	1	0	1	7	0	63	1	2	1	2
Lohmann Dual (LD)	7	Gundi	1	0	1	8	0	14	0	4	2	3
Lohmann Dual (LD)	7	Gundi	1	0	1	9	0	82	0	2	14	4
Lohmann Dual (LD)	7	Gundi	1	0	1	10	0	13	0	1	2	2
Lohmann Dual (LD)	7	Gundi	1	0	2	1	0	6	0	2	2	3
Lohmann Dual (LD)	7	Gundi	1	0	2	2	0	6	0	4	3	2
Lohmann Dual (LD)	7	Gundi	1	0	2	3	0	33	0	1	12	3
Lohmann Dual (LD)	7	Gundi	1	0	2	4	0	3	0	3	1	3
Lohmann Dual (LD)	7	Gundi	1	0	2	5	0	7	0	1	3	3
Lohmann Dual (LD)	7	Gundi	1	0	2	6	0	4	0	2	2	3
Lohmann Dual (LD)	7	Gundi	1	0	2	7	0	85	0	4	33	3
Lohmann Dual (LD)	7	Gundi	1	0	2	8	0	2	1	3	1	3
Lohmann Dual (LD)	7	Gundi	1	0	2	9	0	7	0	2	2	1
Lohmann Dual (LD)	7	Gundi	1	0	2	10	0	48	0	1	15	3
Lohmann Dual (LD)	7	Gundi	1	0	3	1	0	4	1	3	1	3
Lohmann Dual (LD)	7	Gundi	1	0	3	2	0	5	0	1	3	3
Lohmann Dual (LD)	7	Gundi	1	0	3	3	1	20	0	4	10	3
Lohmann Dual (LD)	7	Gundi	1	0	3	4	0	7	0	2	3	4
Lohmann Dual (LD)	7	Gundi	1	0	3	5	0	17	0	3	7	2
Lohmann Dual (LD)	7	Gundi	1	0	3	6	0	3	1	4	1	4
Lohmann Dual (LD)	7	Gundi	1	0	3	7	0	5	0	1	3	3
Lohmann Dual (LD)	7	Gundi	1	0	3	8	0	5	0	2	2	3
Lohmann Dual (LD)	7	Gundi	1	0	3	9	0	29	0	4	10	3
Lohmann Dual (LD)	7	Gundi	1	0	3	10	0	100	0	3	15	1
Lohmann Dual (LD)	7	Gundi	1	0	4	1	0	3	1	4	1	4
Lohmann Dual (LD)	7	Gundi	1	0	4	2	0	4	0	2	3	4
Lohmann Dual (LD)	7	Gundi	1	0	4	3	0	4	0	1	3	3
Lohmann Dual (LD)	7	Gundi	1	0	4	4	0	4	0	3	2	4
Lohmann Dual (LD)	7	Gundi	1	0	4	5	0	5	0	1	3	3
Lohmann Dual (LD)	7	Gundi	1	0	4	6	0	2	1	4	1	4
Lohmann Dual (LD)	7	Gundi	1	0	4	7	0	4	0	2	3	4
Lohmann Dual (LD)	7	Gundi	1	0	4	8	0	2	1	3	1	3
Lohmann Dual (LD)	7	Gundi	1	0	4	9	0	2	1	4	1	4
Lohmann Dual (LD)	7	Gundi	1	0	4	10	0	5	0	2	3	4
Lohmann Dual (LD)	7	Gundi	1	0	5	1	0	7	0	2	2	3
Lohmann Dual (LD)	7	Gundi	1	0	5	2	0	11	0	4	4	3
Lohmann Dual (LD)	7	Gundi	1	0	5	3	0	6	0	1	3	3
Lohmann Dual (LD)	7	Gundi	1	0	5	4	0	63	0	3	5	2
Lohmann Dual (LD)	7	Gundi	1	0	5	5	3	10	0	1	3	3
Lohmann Dual (LD)	7	Gundi	1	0	5	6	0	68	0	2	6	3
Lohmann Dual (LD)	7	Gundi	1	0	5	7	N/A	N/A	N/A	N/A	N/A	N/A
Lohmann Dual (LD)	7	Gundi	1	0	5	8	N/A	N/A	N/A	N/A	N/A	N/A
Lohmann Dual (LD)	7	Gundi	1	0	5	9	N/A	N/A	N/A	N/A	N/A	N/A
Lohmann Dual (LD)	7	Gundi	1	0	5	10	N/A	N/A	N/A	N/A	N/A	N/A
Lohmann Dual (LD)	7	Gundi	1	0	6	1	0	7	0	2	2	3
Lohmann Dual (LD)	7	Gundi	1	0	6	2	0	6	0	1	3	3
Lohmann Dual (LD)	7	Gundi	1	0	6	3	0	5	0	3	2	4
Lohmann Dual (LD)	7	Gundi	1	0	6	4	0	11	0	4	4	3
Lohmann Dual (LD)	7	Gundi	1	0	6	5	0	5	0	2	3	4
Lohmann Dual (LD)	7	Gundi	1	0	6	6	0	6	0	3	2	4
Lohmann Dual (LD)	7	Gundi	1	0	6	7	0	6	0	1	3	3
Lohmann Dual (LD)	7	Gundi	1	0	6	8	0	3	1	4	1	4
Lohmann Dual (LD)	7	Gundi	1	0	6	9	0	6	0	2	3	4
Lohmann Dual (LD)	7	Gundi	1	0	6	10	0	7	0	1	3	3
Lohmann Dual (LD)	7	Gundi	1	0	7	1	0	3	1	3	1	3
Lohmann Dual (LD)	7	Gundi	1	0	7	2	0	98	0	2	16	3
Lohmann Dual (LD)	7	Gundi	1	0	7	3	0	4	0	1	2	3
Lohmann Dual (LD)	7	Gundi	1	0	7	4	0	15	0	4	5	3
Lohmann Dual (LD)	7	Gundi	1	0	7	5	0	3	1	3	1	3
Lohmann Dual (LD)	7	Gundi	1	0	7	6	0	5	0	1	3	4
Lohmann Dual (LD)	7	Gundi	1	0	7	7	0	4	0	2	3	4
Lohmann Dual (LD)	7	Gundi	1	0	7	8	0	3	1	4	1	4
Lohmann Dual (LD)	7	Gundi	1	0	7	9	0	7	0	1	4	4
Lohmann Dual (LD)	7	Gundi	1	0	7	10	0	5	0	2	3	4
Lohmann Dual (LD)	7	Gundi	1	0	8	1	0	12	0	1	3	3
Lohmann Dual (LD)	7	Gundi	1	0	8	2	0	3	1	3	1	3
Lohmann Dual (LD)	7	Gundi	1	0	8	3	0	3	1	2	1	2
Lohmann Dual (LD)	7	Gundi	1	0	8	4	0	15	0	4	4	2
Lohmann Dual (LD)	7	Gundi	1	0	8	5	0	3	1	2	1	2
Lohmann Dual (LD)	7	Gundi	1	0	8	6	0	21	0	1	4	4
Lohmann Dual (LD)	7	Gundi	1	0	8	7	0	16	0	3	4	4
Lohmann Dual (LD)	7	Gundi	1	0	8	8	0	17	0	4	5	3
Lohmann Dual (LD)	7	Gundi	1	0	8	9	0	4	0	2	2	3
Lohmann Dual (LD)	7	Gundi	1	0	8	10	0	3	1	3	1	3
Lohmann Dual (LD)	7	Gundi	1	0	9	1	0	3	1	3	1	3
Lohmann Dual (LD)	7	Gundi	1	0	9	2	0	7	0	1	3	3
Lohmann Dual (LD)	7	Gundi	1	0	9	3	0	5	0	2	2	3
Lohmann Dual (LD)	7	Gundi	1	0	9	4	0	19	0	4	5	2
Lohmann Dual (LD)	7	Gundi	1	0	9	5	0	7	0	1	3	4
Lohmann Dual (LD)	7	Gundi	1	0	9	6	0	3	0	3	2	4
Lohmann Dual (LD)	7	Gundi	1	0	9	7	0	5	0	2	3	4
Lohmann Dual (LD)	7	Gundi	1	0	9	8	0	13	0	4	3	2
Lohmann Dual (LD)	7	Gundi	1	0	9	9	0	2	1	2	1	2
Lohmann Dual (LD)	7	Gundi	1	0	9	10	0	7	0	1	4	4
Lohmann Dual (LD)	7	Gundi	1	0	10	1	0	5	0	1	3	4
Lohmann Dual (LD)	7	Gundi	1	0	10	2	0	6	0	2	3	4
Lohmann Dual (LD)	7	Gundi	1	0	10	3	0	2	1	3	1	3
Lohmann Dual (LD)	7	Gundi	1	0	10	4	0	3	0	2	2	3
Lohmann Dual (LD)	7	Gundi	1	0	10	5	0	12	0	4	3	2
Lohmann Dual (LD)	7	Gundi	1	0	10	6	0	7	0	1	4	4
Lohmann Dual (LD)	7	Gundi	1	0	10	7	0	3	0	3	2	4
Lohmann Dual (LD)	7	Gundi	1	0	10	8	0	2	1	4	1	4
Lohmann Dual (LD)	7	Gundi	1	0	10	9	0	4	1	3	1	3
Lohmann Dual (LD)	7	Gundi	1	0	10	10	0	2	1	2	1	2
Lohmann Dual (LD)	7	Gundi	1	0	11	1	0	3	0	2	2	3
Lohmann Dual (LD)	7	Gundi	1	0	11	2	0	6	0	1	3	4
Lohmann Dual (LD)	7	Gundi	1	0	11	3	0	8	0	3	2	4
Lohmann Dual (LD)	7	Gundi	1	0	11	4	0	2	1	4	1	4
Lohmann Dual (LD)	7	Gundi	1	0	11	5	0	9	0	2	4	3
Lohmann Dual (LD)	7	Gundi	1	0	11	6	0	3	0	3	2	4
Lohmann Dual (LD)	7	Gundi	1	0	11	7	0	5	0	1	2	2
Lohmann Dual (LD)	7	Gundi	1	0	11	8	0	13	0	4	4	3
Lohmann Dual (LD)	7	Gundi	1	0	11	9	0	12	0	3	3	2
Lohmann Dual (LD)	7	Gundi	1	0	11	10	0	6	0	2	3	4
Lohmann Dual (LD)	7	Gundi	1	0	12	1	0	2	1	4	1	4
Lohmann Dual (LD)	7	Gundi	1	0	12	2	0	5	0	1	3	4
Lohmann Dual (LD)	7	Gundi	1	0	12	3	0	2	1	3	1	3
Lohmann Dual (LD)	7	Gundi	1	0	12	4	0	3	0	2	2	3
Lohmann Dual (LD)	7	Gundi	1	0	12	5	0	5	0	1	4	4
Lohmann Dual (LD)	7	Gundi	1	0	12	6	0	2	1	4	1	4
Lohmann Dual (LD)	7	Gundi	1	0	12	7	0	4	0	2	3	4
Lohmann Dual (LD)	7	Gundi	1	0	12	8	0	3	0	3	2	4
Lohmann Dual (LD)	7	Gundi	1	0	12	9	0	2	1	4	1	4
Lohmann Dual (LD)	7	Gundi	1	0	12	10	0	6	0	1	4	4
Lohmann Dual (LD)	6	Helli	1	1	1	1	1	7	1	1	1	1
Lohmann Dual (LD)	6	Helli	1	1	1	2	1	14	0	4	3	2
Lohmann Dual (LD)	6	Helli	1	1	1	3	1	19	0	3	4	1
Lohmann Dual (LD)	6	Helli	1	1	1	4	1	6	0	2	2	1
Lohmann Dual (LD)	6	Helli	1	1	1	5	0	43	0	4	10	1
Lohmann Dual (LD)	6	Helli	1	1	1	6	2	6	0	1	2	2
Lohmann Dual (LD)	6	Helli	1	1	1	7	1	6	1	2	1	2
Lohmann Dual (LD)	6	Helli	1	1	1	8	1	5	0	3	2	2
Lohmann Dual (LD)	6	Helli	1	1	1	9	0	10	0	1	3	3
Lohmann Dual (LD)	6	Helli	1	1	1	10	1	13	0	4	3	2
Lohmann Dual (LD)	6	Helli	1	1	2	1	4	14	0	2	3	4
Lohmann Dual (LD)	6	Helli	1	1	2	2	1	7	1	4	1	4
Lohmann Dual (LD)	6	Helli	1	1	2	3	2	9	0	1	2	4
Lohmann Dual (LD)	6	Helli	1	1	2	4	1	4	1	3	1	3
Lohmann Dual (LD)	6	Helli	1	1	2	5	0	34	1	1	1	1
Lohmann Dual (LD)	6	Helli	1	1	2	6	1	10	0	2	2	3
Lohmann Dual (LD)	6	Helli	1	1	2	7	2	7	0	4	2	3
Lohmann Dual (LD)	6	Helli	1	1	2	8	0	6	0	3	2	2
Lohmann Dual (LD)	6	Helli	1	1	2	9	1	3	1	2	1	2
Lohmann Dual (LD)	6	Helli	1	1	2	10	0	5	0	4	2	2
Lohmann Dual (LD)	6	Helli	1	1	3	1	1	6	1	2	1	2
Lohmann Dual (LD)	6	Helli	1	1	3	2	1	12	0	4	3	2
Lohmann Dual (LD)	6	Helli	1	1	3	3	1	5	1	1	1	1
Lohmann Dual (LD)	6	Helli	1	1	3	4	1	6	0	3	2	2
Lohmann Dual (LD)	6	Helli	1	1	3	5	1	13	0	4	3	2
Lohmann Dual (LD)	6	Helli	1	1	3	6	1	5	0	2	2	1
Lohmann Dual (LD)	6	Helli	1	1	3	7	1	8	0	3	2	4
Lohmann Dual (LD)	6	Helli	1	1	3	8	1	5	1	1	1	1
Lohmann Dual (LD)	6	Helli	1	1	3	9	1	18	0	4	4	1
Lohmann Dual (LD)	6	Helli	1	1	3	10	1	5	0	2	2	1
Lohmann Dual (LD)	6	Helli	1	1	4	1	2	5	1	2	1	2
Lohmann Dual (LD)	6	Helli	1	1	4	2	0	6	0	3	2	2
Lohmann Dual (LD)	6	Helli	1	1	4	3	0	5	1	1	1	1
Lohmann Dual (LD)	6	Helli	1	1	4	4	1	10	0	4	3	2
Lohmann Dual (LD)	6	Helli	1	1	4	5	0	6	0	3	2	2
Lohmann Dual (LD)	6	Helli	1	1	4	6	0	10	0	1	3	2
Lohmann Dual (LD)	6	Helli	1	1	4	7	0	4	1	2	1	2
Lohmann Dual (LD)	6	Helli	1	1	4	8	0	8	0	4	3	2
Lohmann Dual (LD)	6	Helli	1	1	4	9	0	4	1	1	1	1
Lohmann Dual (LD)	6	Helli	1	1	4	10	0	4	1	3	1	3
Lohmann Dual (LD)	6	Helli	1	1	5	1	3	12	0	4	2	3
Lohmann Dual (LD)	6	Helli	1	1	5	2	2	8	1	2	1	2
Lohmann Dual (LD)	6	Helli	1	1	5	3	1	6	1	1	1	1
Lohmann Dual (LD)	6	Helli	1	1	5	4	0	4	1	3	1	3
Lohmann Dual (LD)	6	Helli	1	1	5	5	0	8	0	4	2	3
Lohmann Dual (LD)	6	Helli	1	1	5	6	0	3	1	2	1	2
Lohmann Dual (LD)	6	Helli	1	1	5	7	0	5	0	3	2	2
Lohmann Dual (LD)	6	Helli	1	1	5	8	0	16	0	1	5	2
Lohmann Dual (LD)	6	Helli	1	1	5	9	0	8	0	4	2	3
Lohmann Dual (LD)	6	Helli	1	1	5	10	0	6	1	2	1	2
Lohmann Dual (LD)	6	Helli	1	1	6	1	0	9	0	3	2	2
Lohmann Dual (LD)	6	Helli	1	1	6	2	0	5	1	1	1	1
Lohmann Dual (LD)	6	Helli	1	1	6	3	0	6	0	2	2	1
Lohmann Dual (LD)	6	Helli	1	1	6	4	0	16	0	4	5	2
Lohmann Dual (LD)	6	Helli	1	1	6	5	0	4	1	2	1	2
Lohmann Dual (LD)	6	Helli	1	1	6	6	0	5	0	3	2	2
Lohmann Dual (LD)	6	Helli	1	1	6	7	0	14	0	4	5	2
Lohmann Dual (LD)	6	Helli	1	1	6	8	0	4	1	1	1	1
Lohmann Dual (LD)	6	Helli	1	1	6	9	0	5	0	3	2	2
Lohmann Dual (LD)	6	Helli	1	1	6	10	0	17	0	4	5	2
Lohmann Dual (LD)	6	Helli	1	1	7	1	0	6	0	2	2	1
Lohmann Dual (LD)	6	Helli	1	1	7	2	0	4	1	1	1	1
Lohmann Dual (LD)	6	Helli	1	1	7	3	0	6	0	3	2	2
Lohmann Dual (LD)	6	Helli	1	1	7	4	0	11	0	4	3	1
Lohmann Dual (LD)	6	Helli	1	1	7	5	2	5	1	2	1	2
Lohmann Dual (LD)	6	Helli	1	1	7	6	0	5	1	3	1	3
Lohmann Dual (LD)	6	Helli	1	1	7	7	0	4	1	1	1	1
Lohmann Dual (LD)	6	Helli	1	1	7	8	0	21	0	4	2	2
Lohmann Dual (LD)	6	Helli	1	1	7	9	0	3	1	2	1	2
Lohmann Dual (LD)	6	Helli	1	1	7	10	0	19	0	3	6	1
Lohmann Dual (LD)	6	Helli	1	1	8	1	3	9	1	1	1	1
Lohmann Dual (LD)	6	Helli	1	1	8	2	1	6	0	3	2	2
Lohmann Dual (LD)	6	Helli	1	1	8	3	0	4	1	2	1	2
Lohmann Dual (LD)	6	Helli	1	1	8	4	0	5	1	4	1	4
Lohmann Dual (LD)	6	Helli	1	1	8	5	1	10	0	3	3	2
Lohmann Dual (LD)	6	Helli	1	1	8	6	0	26	0	1	4	2
Lohmann Dual (LD)	6	Helli	1	1	8	7	0	4	1	2	1	2
Lohmann Dual (LD)	6	Helli	1	1	8	8	0	5	1	4	1	4
Lohmann Dual (LD)	6	Helli	1	1	8	9	0	3	1	1	1	1
Lohmann Dual (LD)	6	Helli	1	1	8	10	0	7	0	3	2	2
Lohmann Dual (LD)	6	Helli	1	1	9	1	0	4	0	2	2	1
Lohmann Dual (LD)	6	Helli	1	1	9	2	0	12	0	4	3	1
Lohmann Dual (LD)	6	Helli	1	1	9	3	0	3	1	1	1	1
Lohmann Dual (LD)	6	Helli	1	1	9	4	0	5	0	3	2	2
Lohmann Dual (LD)	6	Helli	1	1	9	5	0	6	0	1	2	2
Lohmann Dual (LD)	6	Helli	1	1	9	6	0	4	1	2	1	2
Lohmann Dual (LD)	6	Helli	1	1	9	7	0	13	0	3	3	1
Lohmann Dual (LD)	6	Helli	1	1	9	8	0	4	1	4	1	4
Lohmann Dual (LD)	6	Helli	1	1	9	9	0	3	1	2	1	2
Lohmann Dual (LD)	6	Helli	1	1	9	10	0	4	1	3	1	3
Lohmann Dual (LD)	6	Helli	1	1	10	1	0	11	0	3	4	2
Lohmann Dual (LD)	6	Helli	1	1	10	2	0	3	1	1	1	1
Lohmann Dual (LD)	6	Helli	1	1	10	3	0	3	1	2	1	2
Lohmann Dual (LD)	6	Helli	1	1	10	4	0	9	0	4	3	2
Lohmann Dual (LD)	6	Helli	1	1	10	5	0	3	1	1	1	1
Lohmann Dual (LD)	6	Helli	1	1	10	6	0	5	1	3	1	3
Lohmann Dual (LD)	6	Helli	1	1	10	7	0	10	0	4	3	1
Lohmann Dual (LD)	6	Helli	1	1	10	8	0	4	0	2	2	1
Lohmann Dual (LD)	6	Helli	1	1	10	9	0	6	1	4	1	4
Lohmann Dual (LD)	6	Helli	1	1	10	10	0	3	1	1	1	1
Lohmann Dual (LD)	6	Helli	1	1	11	1	0	5	1	1	1	1
Lohmann Dual (LD)	6	Helli	1	1	11	2	0	3	1	3	1	3
Lohmann Dual (LD)	6	Helli	1	1	11	3	0	4	1	2	1	2
Lohmann Dual (LD)	6	Helli	1	1	11	4	0	5	1	4	1	4
Lohmann Dual (LD)	6	Helli	1	1	11	5	0	7	0	3	2	2
Lohmann Dual (LD)	6	Helli	1	1	11	6	0	4	1	2	1	2
Lohmann Dual (LD)	6	Helli	1	1	11	7	0	3	1	1	1	1
Lohmann Dual (LD)	6	Helli	1	1	11	8	0	4	1	2	1	2
Lohmann Dual (LD)	6	Helli	1	1	11	9	0	5	1	4	1	4
Lohmann Dual (LD)	6	Helli	1	1	11	10	0	16	0	3	3	2
Lohmann Dual (LD)	2	Jenna	1	1	1	1	0	16	0	3	2	4
Lohmann Dual (LD)	2	Jenna	1	1	1	2	2	25	0	1	3	3
Lohmann Dual (LD)	2	Jenna	1	1	1	3	4	18	0	2	3	3
Lohmann Dual (LD)	2	Jenna	1	1	1	4	1	13	0	4	2	3
Lohmann Dual (LD)	2	Jenna	1	1	1	5	0	14	0	2	2	1
Lohmann Dual (LD)	2	Jenna	1	1	1	6	0	15	0	1	3	4
Lohmann Dual (LD)	2	Jenna	1	1	1	7	0	37	0	3	4	2
Lohmann Dual (LD)	2	Jenna	1	1	1	8	0	16	0	1	3	2
Lohmann Dual (LD)	2	Jenna	1	1	1	9	0	24	0	4	4	2
Lohmann Dual (LD)	2	Jenna	1	1	1	10	5	10	1	2	1	2
Lohmann Dual (LD)	2	Jenna	1	1	2	1	0	11	1	1	1	1
Lohmann Dual (LD)	2	Jenna	1	1	2	2	1	16	0	3	2	1
Lohmann Dual (LD)	2	Jenna	1	1	2	3	1	10	0	2	2	3
Lohmann Dual (LD)	2	Jenna	1	1	2	4	0	17	0	4	3	2
Lohmann Dual (LD)	2	Jenna	1	1	2	5	0	15	0	3	3	1
Lohmann Dual (LD)	2	Jenna	1	1	2	6	0	5	1	1	1	1
Lohmann Dual (LD)	2	Jenna	1	1	2	7	0	10	0	2	3	3
Lohmann Dual (LD)	2	Jenna	1	1	2	8	0	13	0	3	2	2
Lohmann Dual (LD)	2	Jenna	1	1	2	9	0	37	0	4	6	2
Lohmann Dual (LD)	2	Jenna	1	1	2	10	0	11	1	1	1	1
Lohmann Dual (LD)	2	Jenna	1	1	3	1	1	9	0	1	2	3
Lohmann Dual (LD)	2	Jenna	1	1	3	2	1	5	1	2	1	2
Lohmann Dual (LD)	2	Jenna	1	1	3	3	3	8	1	3	1	3
Lohmann Dual (LD)	2	Jenna	1	1	3	4	1	5	1	4	1	4
Lohmann Dual (LD)	2	Jenna	1	1	3	5	1	17	1	2	1	2
Lohmann Dual (LD)	2	Jenna	1	1	3	6	2	10	0	3	3	4
Lohmann Dual (LD)	2	Jenna	1	1	3	7	0	14	0	1	2	2
Lohmann Dual (LD)	2	Jenna	1	1	3	8	1	4	1	4	1	4
Lohmann Dual (LD)	2	Jenna	1	1	3	9	1	6	1	2	1	2
Lohmann Dual (LD)	2	Jenna	1	1	3	10	0	21	0	3	4	2
Lohmann Dual (LD)	2	Jenna	1	1	4	1	0	13	0	4	2	2
Lohmann Dual (LD)	2	Jenna	1	1	4	2	1	9	0	1	2	3
Lohmann Dual (LD)	2	Jenna	1	1	4	3	0	7	1	2	1	2
Lohmann Dual (LD)	2	Jenna	1	1	4	4	1	15	0	3	3	2
Lohmann Dual (LD)	2	Jenna	1	1	4	5	0	5	1	1	1	1
Lohmann Dual (LD)	2	Jenna	1	1	4	6	0	11	0	4	2	1
Lohmann Dual (LD)	2	Jenna	1	1	4	7	0	4	1	3	1	3
Lohmann Dual (LD)	2	Jenna	1	1	4	8	1	7	1	2	1	2
Lohmann Dual (LD)	2	Jenna	1	1	4	9	0	18	0	4	6	2
Lohmann Dual (LD)	2	Jenna	1	1	4	10	0	9	0	1	2	3
Lohmann Dual (LD)	2	Jenna	1	1	5	1	1	19	0	4	3	2
Lohmann Dual (LD)	2	Jenna	1	1	5	2	0	11	0	3	2	2
Lohmann Dual (LD)	2	Jenna	1	1	5	3	0	5	1	2	1	2
Lohmann Dual (LD)	2	Jenna	1	1	5	4	0	7	0	1	2	2
Lohmann Dual (LD)	2	Jenna	1	1	5	5	0	9	0	3	2	2
Lohmann Dual (LD)	2	Jenna	1	1	5	6	0	5	1	1	1	1
Lohmann Dual (LD)	2	Jenna	1	1	5	7	0	4	1	2	1	2
Lohmann Dual (LD)	2	Jenna	1	1	5	8	0	8	1	4	1	4
Lohmann Dual (LD)	2	Jenna	1	1	5	9	0	4	1	1	1	1
Lohmann Dual (LD)	2	Jenna	1	1	5	10	1	13	1	4	1	4
Lohmann Dual (LD)	2	Jenna	1	1	6	1	0	5	1	3	1	3
Lohmann Dual (LD)	2	Jenna	1	1	6	2	0	5	1	4	1	4
Lohmann Dual (LD)	2	Jenna	1	1	6	3	1	7	1	2	1	2
Lohmann Dual (LD)	2	Jenna	1	1	6	4	1	5	1	1	1	1
Lohmann Dual (LD)	2	Jenna	1	1	6	5	2	8	0	3	2	2
Lohmann Dual (LD)	2	Jenna	1	1	6	6	1	5	1	1	1	1
Lohmann Dual (LD)	2	Jenna	1	1	6	7	1	9	0	4	2	3
Lohmann Dual (LD)	2	Jenna	1	1	6	8	0	6	1	2	1	2
Lohmann Dual (LD)	2	Jenna	1	1	6	9	0	6	1	4	1	4
Lohmann Dual (LD)	2	Jenna	1	1	6	10	0	7	1	3	1	3
Lohmann Dual (LD)	2	Jenna	1	1	7	1	1	6	1	4	1	4
Lohmann Dual (LD)	2	Jenna	1	1	7	2	0	4	1	2	1	2
Lohmann Dual (LD)	2	Jenna	1	1	7	3	0	4	1	3	1	3
Lohmann Dual (LD)	2	Jenna	1	1	7	4	0	3	1	1	1	1
Lohmann Dual (LD)	2	Jenna	1	1	7	5	0	7	0	3	2	4
Lohmann Dual (LD)	2	Jenna	1	1	7	6	0	3	1	2	1	2
Lohmann Dual (LD)	2	Jenna	1	1	7	7	0	5	1	4	1	4
Lohmann Dual (LD)	2	Jenna	1	1	7	8	0	3	1	2	1	2
Lohmann Dual (LD)	2	Jenna	1	1	7	9	0	3	1	1	1	1
Lohmann Dual (LD)	2	Jenna	1	1	7	10	0	6	1	3	1	3
Lohmann Dual (LD)	3	Lissi	1	1	1	1	1	169	0	1	6	4
Lohmann Dual (LD)	3	Lissi	1	1	1	2	3	15	0	3	2	4
Lohmann Dual (LD)	3	Lissi	1	1	1	3	2	12	0	2	2	3
Lohmann Dual (LD)	3	Lissi	1	1	1	4	0	63	0	4	5	1
Lohmann Dual (LD)	3	Lissi	1	1	1	5	0	8	0	3	2	4
Lohmann Dual (LD)	3	Lissi	1	1	1	6	0	319	0	1	5	3
Lohmann Dual (LD)	3	Lissi	1	1	1	7	0	5	1	3	1	3
Lohmann Dual (LD)	3	Lissi	1	1	1	8	0	29	0	2	3	3
Lohmann Dual (LD)	3	Lissi	1	1	1	9	0	N/A	0	4	N/A	2
Lohmann Dual (LD)	3	Lissi	1	1	1	10	N/A	N/A	N/A	N/A	N/A	N/A
Lohmann Dual (LD)	3	Lissi	1	1	2	1	4	19	0	2	2	3
Lohmann Dual (LD)	3	Lissi	1	1	2	2	0	22	0	1	5	3
Lohmann Dual (LD)	3	Lissi	1	1	2	3	0	3	1	4	1	4
Lohmann Dual (LD)	3	Lissi	1	1	2	4	0	4	1	3	1	3
Lohmann Dual (LD)	3	Lissi	1	1	2	5	0	10	0	1	3	3
Lohmann Dual (LD)	3	Lissi	1	1	2	6	0	21	0	4	5	3
Lohmann Dual (LD)	3	Lissi	1	1	2	7	1	19	0	2	3	4
Lohmann Dual (LD)	3	Lissi	1	1	2	8	0	7	0	3	2	4
Lohmann Dual (LD)	3	Lissi	1	1	2	9	0	13	0	1	4	4
Lohmann Dual (LD)	3	Lissi	1	1	2	10	0	7	0	2	2	3
Lohmann Dual (LD)	3	Lissi	1	1	3	1	2	9	0	2	2	3
Lohmann Dual (LD)	3	Lissi	1	1	3	2	1	4	1	3	1	3
Lohmann Dual (LD)	3	Lissi	1	1	3	3	0	8	1	4	1	4
Lohmann Dual (LD)	3	Lissi	1	1	3	4	0	11	0	1	3	3
Lohmann Dual (LD)	3	Lissi	1	1	3	5	0	35	0	4	5	2
Lohmann Dual (LD)	3	Lissi	1	1	3	6	1	6	1	2	1	2
Lohmann Dual (LD)	3	Lissi	1	1	3	7	0	11	0	1	3	3
Lohmann Dual (LD)	3	Lissi	1	1	3	8	0	8	0	3	2	4
Lohmann Dual (LD)	3	Lissi	1	1	3	9	0	92	0	4	5	2
Lohmann Dual (LD)	3	Lissi	1	1	3	10	1	10	0	2	2	3
Lohmann Dual (LD)	3	Lissi	1	1	4	1	2	5	1	3	1	3
Lohmann Dual (LD)	3	Lissi	1	1	4	2	0	11	0	1	2	3
Lohmann Dual (LD)	3	Lissi	1	1	4	3	1	6	1	4	1	4
Lohmann Dual (LD)	3	Lissi	1	1	4	4	0	7	0	2	2	3
Lohmann Dual (LD)	3	Lissi	1	1	4	5	0	8	0	1	3	3
Lohmann Dual (LD)	3	Lissi	1	1	4	6	0	4	1	3	1	3
Lohmann Dual (LD)	3	Lissi	1	1	4	7	0	5	1	4	1	4
Lohmann Dual (LD)	3	Lissi	1	1	4	8	1	10	0	2	2	3
Lohmann Dual (LD)	3	Lissi	1	1	4	9	0	4	1	3	1	3
Lohmann Dual (LD)	3	Lissi	1	1	4	10	0	11	0	1	3	3
Lohmann Dual (LD)	3	Lissi	1	1	5	1	2	8	1	3	1	3
Lohmann Dual (LD)	3	Lissi	1	1	5	2	0	9	0	1	2	2
Lohmann Dual (LD)	3	Lissi	1	1	5	3	1	9	0	2	2	3
Lohmann Dual (LD)	3	Lissi	1	1	5	4	0	5	1	4	1	4
Lohmann Dual (LD)	3	Lissi	1	1	5	5	0	5	1	3	1	3
Lohmann Dual (LD)	3	Lissi	1	1	5	6	0	13	0	1	3	3
Lohmann Dual (LD)	3	Lissi	1	1	5	7	0	5	1	4	1	4
Lohmann Dual (LD)	3	Lissi	1	1	5	8	0	66	0	2	3	3
Lohmann Dual (LD)	3	Lissi	1	1	5	9	1	13	0	1	3	3
Lohmann Dual (LD)	3	Lissi	1	1	5	10	0	6	1	2	1	2
Lohmann Dual (LD)	3	Lissi	1	1	6	1	0	7	0	2	2	3
Lohmann Dual (LD)	3	Lissi	1	1	6	2	1	11	0	1	3	3
Lohmann Dual (LD)	3	Lissi	1	1	6	3	1	25	0	4	5	2
Lohmann Dual (LD)	3	Lissi	1	1	6	4	1	8	0	3	2	4
Lohmann Dual (LD)	3	Lissi	1	1	6	5	0	9	1	2	1	2
Lohmann Dual (LD)	3	Lissi	1	1	6	6	1	5	1	4	1	4
Lohmann Dual (LD)	3	Lissi	1	1	6	7	0	11	0	1	2	2
Lohmann Dual (LD)	3	Lissi	1	1	6	8	0	7	1	3	1	3
Lohmann Dual (LD)	3	Lissi	1	1	6	9	0	5	1	4	1	4
Lohmann Dual (LD)	3	Lissi	1	1	6	10	0	10	0	2	2	3
Lohmann Dual (LD)	3	Lissi	1	1	7	1	3	34	0	2	4	4
Lohmann Dual (LD)	3	Lissi	1	1	7	2	0	6	1	3	1	3
Lohmann Dual (LD)	3	Lissi	1	1	7	3	0	5	1	4	1	4
Lohmann Dual (LD)	3	Lissi	1	1	7	4	1	9	0	2	2	4
Lohmann Dual (LD)	3	Lissi	1	1	7	5	0	10	0	1	3	4
Lohmann Dual (LD)	3	Lissi	1	1	7	6	1	72	0	3	5	4
Lohmann Dual (LD)	3	Lissi	1	1	7	7	1	10	0	1	3	4
Lohmann Dual (LD)	3	Lissi	1	1	7	8	0	36	0	4	4	1
Lohmann Dual (LD)	3	Lissi	1	1	7	9	0	25	0	2	3	4
Lohmann Dual (LD)	3	Lissi	1	1	7	10	0	6	0	3	2	4
Lohmann Dual (LD)	3	Lissi	1	1	8	1	0	9	1	4	1	4
Lohmann Dual (LD)	3	Lissi	1	1	8	2	0	9	0	1	3	3
Lohmann Dual (LD)	3	Lissi	1	1	8	3	1	16	1	3	1	3
Lohmann Dual (LD)	3	Lissi	1	1	8	4	0	21	0	2	3	1
Lohmann Dual (LD)	3	Lissi	1	1	8	5	0	10	0	1	3	3
Lohmann Dual (LD)	3	Lissi	1	1	8	6	1	17	0	3	2	1
Lohmann Dual (LD)	3	Lissi	1	1	8	7	1	25	0	4	5	1
Lohmann Dual (LD)	3	Lissi	1	1	8	8	0	10	0	2	2	1
Lohmann Dual (LD)	3	Lissi	1	1	8	9	55	62	1	1	1	1
Lohmann Dual (LD)	3	Lissi	1	1	8	10	22	40	0	3	3	2
Lohmann Dual (LD)	3	Lissi	1	1	9	1	1	14	0	3	5	2
Lohmann Dual (LD)	3	Lissi	1	1	9	2	0	9	0	2	2	1
Lohmann Dual (LD)	3	Lissi	1	1	9	3	0	6	0	1	2	2
Lohmann Dual (LD)	3	Lissi	1	1	9	4	0	16	0	3	4	1
Lohmann Dual (LD)	3	Lissi	1	1	9	5	0	15	0	4	3	1
Lohmann Dual (LD)	3	Lissi	1	1	9	6	0	6	1	2	1	2
Lohmann Dual (LD)	3	Lissi	1	1	9	7	0	16	0	4	4	3
Lohmann Dual (LD)	3	Lissi	1	1	9	8	0	6	1	1	2	2
Lohmann Dual (LD)	3	Lissi	1	1	9	9	0	18	0	3	4	1
Lohmann Dual (LD)	3	Lissi	1	1	9	10	0	7	0	1	2	3
Lohmann Dual (LD)	3	Lissi	1	1	10	1	2	12	0	2	2	3
Lohmann Dual (LD)	3	Lissi	1	1	10	2	0	19	0	4	3	2
Lohmann Dual (LD)	3	Lissi	1	1	10	3	0	8	0	3	2	1
Lohmann Dual (LD)	3	Lissi	1	1	10	4	0	3	1	1	1	1
Lohmann Dual (LD)	3	Lissi	1	1	10	5	1	8	0	2	2	1
Lohmann Dual (LD)	3	Lissi	1	1	10	6	0	13	0	4	2	1
Lohmann Dual (LD)	3	Lissi	1	1	10	7	0	3	1	2	1	2
Lohmann Dual (LD)	3	Lissi	1	1	10	8	0	64	0	3	8	1
Lohmann Dual (LD)	3	Lissi	1	1	10	9	0	6	0	1	2	3
Lohmann Dual (LD)	3	Lissi	1	1	10	10	0	11	0	4	2	1
Lohmann Dual (LD)	3	Lissi	1	1	11	1	2	9	1	2	1	2
Lohmann Dual (LD)	3	Lissi	1	1	11	2	0	8	1	4	1	4
Lohmann Dual (LD)	3	Lissi	1	1	11	3	0	7	1	3	1	3
Lohmann Dual (LD)	3	Lissi	1	1	11	4	0	5	1	1	1	1
Lohmann Dual (LD)	3	Lissi	1	1	11	5	0	22	0	2	4	1
Lohmann Dual (LD)	3	Lissi	1	1	11	6	0	19	0	3	3	2
Lohmann Dual (LD)	3	Lissi	1	1	11	7	0	22	0	4	3	1
Lohmann Dual (LD)	3	Lissi	1	1	11	8	0	20	0	3	5	1
Lohmann Dual (LD)	3	Lissi	1	1	11	9	0	14	0	2	2	1
Lohmann Dual (LD)	3	Lissi	1	1	11	10	0	8	1	1	1	1
Lohmann Dual (LD)	3	Lissi	1	1	12	1	0	16	0	4	3	3
Lohmann Dual (LD)	3	Lissi	1	1	12	2	0	5	1	2	1	2
Lohmann Dual (LD)	3	Lissi	1	1	12	3	6	15	1	1	1	1
Lohmann Dual (LD)	3	Lissi	1	1	12	4	3	15	0	3	2	1
Lohmann Dual (LD)	3	Lissi	1	1	12	5	11	77	0	4	2	1
Lohmann Dual (LD)	3	Lissi	1	1	12	6	0	6	1	2	1	2
Lohmann Dual (LD)	3	Lissi	1	1	12	7	0	6	1	3	1	3
Lohmann Dual (LD)	3	Lissi	1	1	12	8	22	116	0	1	4	4
Lohmann Dual (LD)	3	Lissi	1	1	12	9	0	4	1	2	1	2
Lohmann Dual (LD)	3	Lissi	1	1	12	10	0	8	1	1	1	1
Lohmann Dual (LD)	5	Lucy	1	1	1	1	3	17	1	2	1	2
Lohmann Dual (LD)	5	Lucy	1	1	1	2	4	23	0	1	4	3
Lohmann Dual (LD)	5	Lucy	1	1	1	3	3	36	0	4	7	3
Lohmann Dual (LD)	5	Lucy	1	1	1	4	1	4	1	3	1	3
Lohmann Dual (LD)	5	Lucy	1	1	1	5	1	15	0	1	3	3
Lohmann Dual (LD)	5	Lucy	1	1	1	6	1	5	1	4	1	4
Lohmann Dual (LD)	5	Lucy	1	1	1	7	1	4	1	2	1	2
Lohmann Dual (LD)	5	Lucy	1	1	1	8	1	19	0	3	2	2
Lohmann Dual (LD)	5	Lucy	1	1	1	9	0	22	0	1	3	4
Lohmann Dual (LD)	5	Lucy	1	1	1	10	0	8	0	3	3	3
Lohmann Dual (LD)	5	Lucy	1	1	2	1	0	3	1	3	1	3
Lohmann Dual (LD)	5	Lucy	1	1	2	2	2	8	0	1	2	3
Lohmann Dual (LD)	5	Lucy	1	1	2	3	4	14	0	2	2	4
Lohmann Dual (LD)	5	Lucy	1	1	2	4	3	5	1	4	1	4
Lohmann Dual (LD)	5	Lucy	1	1	2	5	0	4	1	2	1	2
Lohmann Dual (LD)	5	Lucy	1	1	2	6	2	6	1	3	1	3
Lohmann Dual (LD)	5	Lucy	1	1	2	7	0	13	0	1	3	3
Lohmann Dual (LD)	5	Lucy	1	1	2	8	0	15	0	4	2	3
Lohmann Dual (LD)	5	Lucy	1	1	2	9	0	13	0	2	2	4
Lohmann Dual (LD)	5	Lucy	1	1	2	10	0	8	1	4	1	4
Lohmann Dual (LD)	5	Lucy	1	1	3	1	4	7	1	3	1	3
Lohmann Dual (LD)	5	Lucy	1	1	3	2	3	28	0	4	3	2
Lohmann Dual (LD)	5	Lucy	1	1	3	3	1	37	0	2	5	4
Lohmann Dual (LD)	5	Lucy	1	1	3	4	0	19	0	1	4	2
Lohmann Dual (LD)	5	Lucy	1	1	3	5	4	7	1	3	1	3
Lohmann Dual (LD)	5	Lucy	1	1	3	6	1	14	0	1	4	4
Lohmann Dual (LD)	5	Lucy	1	1	3	7	0	27	0	4	4	2
Lohmann Dual (LD)	5	Lucy	1	1	3	8	0	7	1	2	1	2
Lohmann Dual (LD)	5	Lucy	1	1	3	9	0	9	0	3	2	4
Lohmann Dual (LD)	5	Lucy	1	1	3	10	0	12	0	1	3	4
Lohmann Dual (LD)	5	Lucy	1	1	4	1	0	3	1	3	1	3
Lohmann Dual (LD)	5	Lucy	1	1	4	2	0	6	0	1	3	3
Lohmann Dual (LD)	5	Lucy	1	1	4	3	1	4	1	4	1	4
Lohmann Dual (LD)	5	Lucy	1	1	4	4	0	30	0	2	8	4
Lohmann Dual (LD)	5	Lucy	1	1	4	5	0	36	0	4	8	2
Lohmann Dual (LD)	5	Lucy	1	1	4	6	0	12	0	3	4	2
Lohmann Dual (LD)	5	Lucy	1	1	4	7	0	12	0	1	2	2
Lohmann Dual (LD)	5	Lucy	1	1	4	8	0	5	1	2	1	2
Lohmann Dual (LD)	5	Lucy	1	1	4	9	2	14	0	4	3	2
Lohmann Dual (LD)	5	Lucy	1	1	4	10	0	9	0	1	2	2
Lohmann Dual (LD)	5	Lucy	1	1	5	1	0	10	0	2	3	4
Lohmann Dual (LD)	5	Lucy	1	1	5	2	0	10	0	1	3	3
Lohmann Dual (LD)	5	Lucy	1	1	5	3	0	8	0	2	2	4
Lohmann Dual (LD)	5	Lucy	1	1	5	4	1	5	1	4	1	4
Lohmann Dual (LD)	5	Lucy	1	1	5	5	3	7	1	3	1	3
Lohmann Dual (LD)	5	Lucy	1	1	5	6	0	9	0	1	3	3
Lohmann Dual (LD)	5	Lucy	1	1	5	7	0	3	1	3	1	3
Lohmann Dual (LD)	5	Lucy	1	1	5	8	0	9	0	2	2	3
Lohmann Dual (LD)	5	Lucy	1	1	5	9	0	24	0	4	5	2
Lohmann Dual (LD)	5	Lucy	1	1	5	10	0	6	0	3	2	4
Lohmann Dual (LD)	5	Lucy	1	1	6	1	3	18	0	4	3	3
Lohmann Dual (LD)	5	Lucy	1	1	6	2	1	8	0	1	4	4
Lohmann Dual (LD)	5	Lucy	1	1	6	3	0	4	1	2	1	2
Lohmann Dual (LD)	5	Lucy	1	1	6	4	0	5	1	3	1	3
Lohmann Dual (LD)	5	Lucy	1	1	6	5	0	6	0	2	2	3
Lohmann Dual (LD)	5	Lucy	1	1	6	6	0	4	1	4	1	4
Lohmann Dual (LD)	5	Lucy	1	1	6	7	0	9	0	1	2	2
Lohmann Dual (LD)	5	Lucy	1	1	6	8	0	15	1	3	1	3
Lohmann Dual (LD)	5	Lucy	1	1	6	9	0	20	0	2	5	3
Lohmann Dual (LD)	5	Lucy	1	1	6	10	0	4	1	4	1	4
Lohmann Dual (LD)	5	Lucy	1	1	7	1	2	7	1	1	1	1
Lohmann Dual (LD)	5	Lucy	1	1	7	2	0	5	1	3	1	3
Lohmann Dual (LD)	5	Lucy	1	1	7	3	0	9	0	2	2	3
Lohmann Dual (LD)	5	Lucy	1	1	7	4	0	14	0	4	2	3
Lohmann Dual (LD)	5	Lucy	1	1	7	5	0	6	0	3	2	4
Lohmann Dual (LD)	5	Lucy	1	1	7	6	0	9	0	2	2	4
Lohmann Dual (LD)	5	Lucy	1	1	7	7	0	15	0	1	4	4
Lohmann Dual (LD)	5	Lucy	1	1	7	8	0	3	1	4	1	4
Lohmann Dual (LD)	5	Lucy	1	1	7	9	1	13	0	2	2	1
Lohmann Dual (LD)	5	Lucy	1	1	7	10	3	11	1	1	1	1
Lohmann Dual (LD)	5	Lucy	1	1	8	1	0	15	0	4	2	3
Lohmann Dual (LD)	5	Lucy	1	1	8	2	0	6	0	2	2	4
Lohmann Dual (LD)	5	Lucy	1	1	8	3	0	10	0	3	2	1
Lohmann Dual (LD)	5	Lucy	1	1	8	4	0	6	1	1	1	1
Lohmann Dual (LD)	5	Lucy	1	1	8	5	2	13	0	4	3	1
Lohmann Dual (LD)	5	Lucy	1	1	8	6	0	6	1	3	1	3
Lohmann Dual (LD)	5	Lucy	1	1	8	7	1	7	1	1	1	1
Lohmann Dual (LD)	5	Lucy	1	1	8	8	0	5	1	2	1	2
Lohmann Dual (LD)	5	Lucy	1	1	8	9	1	12	0	4	3	1
Lohmann Dual (LD)	5	Lucy	1	1	8	10	0	7	1	1	1	1
Lohmann Dual (LD)	5	Lucy	1	1	9	1	3	14	0	2	3	4
Lohmann Dual (LD)	5	Lucy	1	1	9	2	2	11	0	1	3	4
Lohmann Dual (LD)	5	Lucy	1	1	9	3	0	11	0	3	3	2
Lohmann Dual (LD)	5	Lucy	1	1	9	4	0	8	0	4	2	3
Lohmann Dual (LD)	5	Lucy	1	1	9	5	3	18	0	3	4	1
Lohmann Dual (LD)	5	Lucy	1	1	9	6	2	8	1	2	1	2
Lohmann Dual (LD)	5	Lucy	1	1	9	7	2	13	1	4	1	4
Lohmann Dual (LD)	5	Lucy	1	1	9	8	1	14	0	1	3	4
Lohmann Dual (LD)	5	Lucy	1	1	9	9	0	4	1	3	1	3
Lohmann Dual (LD)	5	Lucy	1	1	9	10	2	8	1	2	1	2
Lohmann Dual (LD)	5	Lucy	1	1	10	1	0	4	1	4	1	4
Lohmann Dual (LD)	5	Lucy	1	1	10	2	0	6	0	1	2	4
Lohmann Dual (LD)	5	Lucy	1	1	10	3	0	6	0	2	2	3
Lohmann Dual (LD)	5	Lucy	1	1	10	4	0	5	0	3	2	4
Lohmann Dual (LD)	5	Lucy	1	1	10	5	0	3	1	4	1	4
Lohmann Dual (LD)	5	Lucy	1	1	10	6	0	5	0	2	2	3
Lohmann Dual (LD)	5	Lucy	1	1	10	7	0	8	0	1	3	3
Lohmann Dual (LD)	5	Lucy	1	1	10	8	0	4	0	3	2	4
Lohmann Dual (LD)	5	Lucy	1	1	10	9	0	5	1	1	1	1
Lohmann Dual (LD)	5	Lucy	1	1	10	10	0	4	1	4	1	4
Lohmann Dual (LD)	5	Lucy	1	1	11	1	0	3	1	3	1	3
Lohmann Dual (LD)	5	Lucy	1	1	11	2	3	15	0	4	4	2
Lohmann Dual (LD)	5	Lucy	1	1	11	3	0	6	0	2	2	4
Lohmann Dual (LD)	5	Lucy	1	1	11	4	0	3	1	1	1	1
Lohmann Dual (LD)	5	Lucy	1	1	11	5	0	6	0	2	2	3
Lohmann Dual (LD)	5	Lucy	1	1	11	6	0	3	1	3	1	3
Lohmann Dual (LD)	5	Lucy	1	1	11	7	0	6	1	4	1	4
Lohmann Dual (LD)	5	Lucy	1	1	11	8	0	9	0	1	3	4
Lohmann Dual (LD)	5	Lucy	1	1	11	9	0	8	1	2	1	2
Lohmann Dual (LD)	5	Lucy	1	1	11	10	0	8	0	4	2	3
Lohmann Dual (LD)	5	Lucy	1	1	12	1	0	5	1	1	1	1
Lohmann Dual (LD)	5	Lucy	1	1	12	2	0	3	1	3	1	3
Lohmann Dual (LD)	5	Lucy	1	1	12	3	0	4	1	4	1	4
Lohmann Dual (LD)	5	Lucy	1	1	12	4	0	4	1	2	1	2
Lohmann Dual (LD)	5	Lucy	1	1	12	5	0	7	0	1	2	4
Lohmann Dual (LD)	5	Lucy	1	1	12	6	0	4	1	4	1	4
Lohmann Dual (LD)	5	Lucy	1	1	12	7	0	8	0	3	2	4
Lohmann Dual (LD)	5	Lucy	1	1	12	8	0	10	0	2	2	3
Lohmann Dual (LD)	5	Lucy	1	1	12	9	0	10	0	1	2	4
Lohmann Dual (LD)	5	Lucy	1	1	12	10	0	9	1	3	1	3
Lohmann Dual (LD)	4	Mila	1	1	1	1	0	23	0	4	4	2
Lohmann Dual (LD)	4	Mila	1	1	1	2	0	14	0	1	5	2
Lohmann Dual (LD)	4	Mila	1	1	1	3	0	10	0	3	2	4
Lohmann Dual (LD)	4	Mila	1	1	1	4	0	9	0	2	2	3
Lohmann Dual (LD)	4	Mila	1	1	1	5	0	7	1	4	1	4
Lohmann Dual (LD)	4	Mila	1	1	1	6	0	10	0	1	4	2
Lohmann Dual (LD)	4	Mila	1	1	1	7	0	6	1	2	1	2
Lohmann Dual (LD)	4	Mila	1	1	1	8	0	8	0	3	2	2
Lohmann Dual (LD)	4	Mila	1	1	1	9	0	29	0	1	4	3
Lohmann Dual (LD)	4	Mila	1	1	1	10	0	10	0	4	2	2
Lohmann Dual (LD)	4	Mila	1	1	2	1	3	13	0	2	4	3
Lohmann Dual (LD)	4	Mila	1	1	2	2	0	3	1	4	1	4
Lohmann Dual (LD)	4	Mila	1	1	2	3	0	4	1	3	1	3
Lohmann Dual (LD)	4	Mila	1	1	2	4	0	7	1	1	1	1
Lohmann Dual (LD)	4	Mila	1	1	2	5	1	5	1	3	1	3
Lohmann Dual (LD)	4	Mila	1	1	2	6	0	12	0	4	2	3
Lohmann Dual (LD)	4	Mila	1	1	2	7	2	37	0	2	5	3
Lohmann Dual (LD)	4	Mila	1	1	2	8	0	21	0	1	2	3
Lohmann Dual (LD)	4	Mila	1	1	2	9	0	19	0	2	3	3
Lohmann Dual (LD)	4	Mila	1	1	2	10	2	6	0	4	2	3
Lohmann Dual (LD)	4	Mila	1	1	3	1	2	10	0	2	2	4
Lohmann Dual (LD)	4	Mila	1	1	3	2	2	35	0	1	7	3
Lohmann Dual (LD)	4	Mila	1	1	3	3	0	3	1	4	1	4
Lohmann Dual (LD)	4	Mila	1	1	3	4	0	6	0	3	2	4
Lohmann Dual (LD)	4	Mila	1	1	3	5	1	6	1	2	1	2
Lohmann Dual (LD)	4	Mila	1	1	3	6	1	5	1	4	1	4
Lohmann Dual (LD)	4	Mila	1	1	3	7	0	20	0	1	6	4
Lohmann Dual (LD)	4	Mila	1	1	3	8	3	6	1	3	1	3
Lohmann Dual (LD)	4	Mila	1	1	3	9	2	18	0	1	4	4
Lohmann Dual (LD)	4	Mila	1	1	3	10	0	5	1	4	1	4
Lohmann Dual (LD)	4	Mila	1	1	4	1	0	7	0	1	3	4
Lohmann Dual (LD)	4	Mila	1	1	4	2	3	6	1	3	1	3
Lohmann Dual (LD)	4	Mila	1	1	4	3	0	3	1	4	1	4
Lohmann Dual (LD)	4	Mila	1	1	4	4	0	13	0	2	3	4
Lohmann Dual (LD)	4	Mila	1	1	4	5	2	15	0	1	5	3
Lohmann Dual (LD)	4	Mila	1	1	4	6	0	3	1	4	1	4
Lohmann Dual (LD)	4	Mila	1	1	4	7	0	14	0	2	4	3
Lohmann Dual (LD)	4	Mila	1	1	4	8	0	6	0	3	2	4
Lohmann Dual (LD)	4	Mila	1	1	4	9	0	11	0	1	4	4
Lohmann Dual (LD)	4	Mila	1	1	4	10	0	5	1	4	1	4
Lohmann Dual (LD)	4	Mila	1	1	5	1	0	3	1	4	1	4
Lohmann Dual (LD)	4	Mila	1	1	5	2	0	7	0	2	2	4
Lohmann Dual (LD)	4	Mila	1	1	5	3	0	3	1	3	1	3
Lohmann Dual (LD)	4	Mila	1	1	5	4	0	12	0	1	3	3
Lohmann Dual (LD)	4	Mila	1	1	5	5	0	8	1	2	1	2
Lohmann Dual (LD)	4	Mila	1	1	5	6	1	10	0	1	2	2
Lohmann Dual (LD)	4	Mila	1	1	5	7	3	25	0	4	4	2
Lohmann Dual (LD)	4	Mila	1	1	5	8	0	4	1	3	1	3
Lohmann Dual (LD)	4	Mila	1	1	5	9	0	10	0	2	2	3
Lohmann Dual (LD)	4	Mila	1	1	5	10	0	3	1	3	1	3
Lohmann Dual (LD)	4	Mila	1	1	6	1	0	5	1	1	1	1
Lohmann Dual (LD)	4	Mila	1	1	6	2	0	18	0	2	3	1
Lohmann Dual (LD)	4	Mila	1	1	6	3	0	3	0	3	2	4
Lohmann Dual (LD)	4	Mila	1	1	6	4	0	3	1	4	1	4
Lohmann Dual (LD)	4	Mila	1	1	6	5	0	6	0	2	2	1
Lohmann Dual (LD)	4	Mila	1	1	6	6	0	5	1	3	1	3
Lohmann Dual (LD)	4	Mila	1	1	6	7	0	4	1	1	1	1
Lohmann Dual (LD)	4	Mila	1	1	6	8	0	28	0	4	5	2
Lohmann Dual (LD)	4	Mila	1	1	6	9	0	13	0	2	4	4
Lohmann Dual (LD)	4	Mila	1	1	6	10	0	4	0	3	2	4
Lohmann Dual (LD)	4	Mila	1	1	7	1	0	7	0	1	2	2
Lohmann Dual (LD)	4	Mila	1	1	7	2	1	6	0	3	2	4
Lohmann Dual (LD)	4	Mila	1	1	7	3	0	25	0	2	4	4
Lohmann Dual (LD)	4	Mila	1	1	7	4	0	3	1	4	1	4
Lohmann Dual (LD)	4	Mila	1	1	7	5	0	5	0	3	2	4
Lohmann Dual (LD)	4	Mila	1	1	7	6	0	11	0	1	4	4
Lohmann Dual (LD)	4	Mila	1	1	7	7	0	22	0	2	6	4
Lohmann Dual (LD)	4	Mila	1	1	7	8	0	3	1	4	1	4
Lohmann Dual (LD)	4	Mila	1	1	7	9	0	16	0	1	4	4
Lohmann Dual (LD)	4	Mila	1	1	7	10	1	5	0	3	2	4
Lohmann Dual (LD)	4	Mila	1	1	8	1	0	15	0	3	4	1
Lohmann Dual (LD)	4	Mila	1	1	8	2	0	6	1	4	1	4
Lohmann Dual (LD)	4	Mila	1	1	8	3	0	28	0	2	5	4
Lohmann Dual (LD)	4	Mila	1	1	8	4	0	26	0	1	4	4
Lohmann Dual (LD)	4	Mila	1	1	8	5	0	9	1	4	1	4
Lohmann Dual (LD)	4	Mila	1	1	8	6	1	8	0	2	2	1
Lohmann Dual (LD)	4	Mila	1	1	8	7	0	11	1	3	1	3
Lohmann Dual (LD)	4	Mila	1	1	8	8	4	7	1	4	1	4
Lohmann Dual (LD)	4	Mila	1	1	8	9	2	14	0	1	2	4
Lohmann Dual (LD)	4	Mila	1	1	8	10	0	7	1	2	1	2
Lohmann Dual (LD)	4	Mila	1	1	9	1	0	8	0	1	4	4
Lohmann Dual (LD)	4	Mila	1	1	9	2	0	16	0	2	3	4
Lohmann Dual (LD)	4	Mila	1	1	9	3	0	13	0	3	3	1
Lohmann Dual (LD)	4	Mila	1	1	9	4	0	20	0	4	2	1
Lohmann Dual (LD)	4	Mila	1	1	9	5	0	11	0	2	3	4
Lohmann Dual (LD)	4	Mila	1	1	9	6	0	16	0	1	2	2
Lohmann Dual (LD)	4	Mila	1	1	9	7	0	3	1	4	1	4
Lohmann Dual (LD)	4	Mila	1	1	9	8	0	3	1	3	1	3
Lohmann Dual (LD)	4	Mila	1	1	9	9	0	9	0	2	3	3
Lohmann Dual (LD)	4	Mila	1	1	9	10	0	15	0	4	3	2
Lohmann Dual (LD)	4	Mila	1	1	10	1	4	8	1	3	1	3
Lohmann Dual (LD)	4	Mila	1	1	10	2	2	6	1	1	1	1
Lohmann Dual (LD)	4	Mila	1	1	10	3	0	3	1	2	1	2
Lohmann Dual (LD)	4	Mila	1	1	10	4	0	21	0	4	5	1
Lohmann Dual (LD)	4	Mila	1	1	10	5	0	17	0	2	3	1
Lohmann Dual (LD)	4	Mila	1	1	10	6	0	19	0	3	4	4
Lohmann Dual (LD)	4	Mila	1	1	10	7	0	11	0	4	2	3
Lohmann Dual (LD)	4	Mila	1	1	10	8	0	9	0	1	2	2
Lohmann Dual (LD)	4	Mila	1	1	10	9	0	7	0	3	2	4
Lohmann Dual (LD)	4	Mila	1	1	10	10	0	13	0	1	2	4
Lohmann Dual (LD)	4	Mila	1	1	11	1	0	6	0	2	2	3
Lohmann Dual (LD)	4	Mila	1	1	11	2	7	11	1	1	1	1
Lohmann Dual (LD)	4	Mila	1	1	11	3	0	7	0	3	2	4
Lohmann Dual (LD)	4	Mila	1	1	11	4	0	10	0	4	2	1
Lohmann Dual (LD)	4	Mila	1	1	11	5	0	8	0	2	2	1
Lohmann Dual (LD)	4	Mila	1	1	11	6	0	8	0	1	2	2
Lohmann Dual (LD)	4	Mila	1	1	11	7	2	7	1	4	1	4
Lohmann Dual (LD)	4	Mila	1	1	11	8	0	8	0	2	2	4
Lohmann Dual (LD)	4	Mila	1	1	11	9	0	7	0	3	2	4
Lohmann Dual (LD)	4	Mila	1	1	11	10	0	4	1	1	1	1
Lohmann Dual (LD)	4	Mila	1	1	12	1	0	3	1	3	1	3
Lohmann Dual (LD)	4	Mila	1	1	12	2	0	15	0	4	3	2
Lohmann Dual (LD)	4	Mila	1	1	12	3	0	6	1	2	1	2
Lohmann Dual (LD)	4	Mila	1	1	12	4	0	3	1	1	1	1
Lohmann Dual (LD)	4	Mila	1	1	12	5	0	7	1	4	1	4
Lohmann Dual (LD)	4	Mila	1	1	12	6	0	22	0	3	2	2
Lohmann Dual (LD)	4	Mila	1	1	12	7	0	11	0	1	3	4
Lohmann Dual (LD)	4	Mila	1	1	12	8	0	3	1	2	1	2
Lohmann Dual (LD)	4	Mila	1	1	12	9	0	12	0	3	2	2
Lohmann Dual (LD)	4	Mila	1	1	12	10	0	4	1	4	1	4
Japanese Bantam (JB)	8	Frieda	1	0	1	1	0	11	0	1	2	2
Japanese Bantam (JB)	8	Frieda	1	0	1	2	0	6	1	2	1	2
Japanese Bantam (JB)	8	Frieda	1	0	1	3	0	8	0	3	2	2
Japanese Bantam (JB)	8	Frieda	1	0	1	4	0	28	0	4	2	2
Japanese Bantam (JB)	8	Frieda	1	0	1	5	2	5	1	2	1	2
Japanese Bantam (JB)	8	Frieda	1	0	1	6	0	7	0	1	2	2
Japanese Bantam (JB)	8	Frieda	1	0	1	7	0	23	0	3	6	2
Japanese Bantam (JB)	8	Frieda	1	0	1	8	0	3	1	1	1	1
Japanese Bantam (JB)	8	Frieda	1	0	1	9	0	13	0	4	3	2
Japanese Bantam (JB)	8	Frieda	1	0	1	10	0	2	1	2	1	2
Japanese Bantam (JB)	8	Frieda	1	0	2	1	0	16	0	3	3	2
Japanese Bantam (JB)	8	Frieda	1	0	2	2	0	10	0	4	2	3
Japanese Bantam (JB)	8	Frieda	1	0	2	3	0	4	1	2	1	2
Japanese Bantam (JB)	8	Frieda	1	0	2	4	0	46	0	1	8	3
Japanese Bantam (JB)	8	Frieda	1	0	2	5	1	7	0	3	2	1
Japanese Bantam (JB)	8	Frieda	1	0	2	6	0	2	1	2	1	2
Japanese Bantam (JB)	8	Frieda	1	0	2	7	2	36	0	4	4	2
Japanese Bantam (JB)	8	Frieda	1	0	2	8	0	57	0	1	10	3
Japanese Bantam (JB)	8	Frieda	1	0	2	9	0	3	1	3	1	3
Japanese Bantam (JB)	8	Frieda	1	0	2	10	3	53	0	4	6	2
Japanese Bantam (JB)	8	Frieda	1	0	3	1	0	38	0	4	8	2
Japanese Bantam (JB)	8	Frieda	1	0	3	2	0	47	0	2	7	3
Japanese Bantam (JB)	8	Frieda	1	0	3	3	0	5	0	3	2	2
Japanese Bantam (JB)	8	Frieda	1	0	3	4	0	3	1	2	1	2
Japanese Bantam (JB)	8	Frieda	1	0	3	5	0	2	1	1	1	1
Japanese Bantam (JB)	8	Frieda	1	0	3	6	0	20	0	4	7	2
Japanese Bantam (JB)	8	Frieda	1	0	3	7	0	3	1	3	1	3
Japanese Bantam (JB)	8	Frieda	1	0	3	8	0	5	0	1	2	2
Japanese Bantam (JB)	8	Frieda	1	0	3	9	0	2	1	2	1	2
Japanese Bantam (JB)	8	Frieda	1	0	3	10	0	6	0	4	2	3
Japanese Bantam (JB)	8	Frieda	1	0	4	1	0	38	0	1	9	2
Japanese Bantam (JB)	8	Frieda	1	0	4	2	0	9	0	4	2	1
Japanese Bantam (JB)	8	Frieda	1	0	4	3	0	2	1	2	1	2
Japanese Bantam (JB)	8	Frieda	1	0	4	4	0	41	0	3	5	2
Japanese Bantam (JB)	8	Frieda	1	0	4	5	0	35	0	1	3	2
Japanese Bantam (JB)	8	Frieda	1	0	4	6	0	2	1	3	1	3
Japanese Bantam (JB)	8	Frieda	1	0	4	7	0	2	1	2	1	2
Japanese Bantam (JB)	8	Frieda	1	0	4	8	0	8	0	4	2	2
Japanese Bantam (JB)	8	Frieda	1	0	4	9	0	9	0	1	3	2
Japanese Bantam (JB)	8	Frieda	1	0	4	10	0	4	1	3	1	3
Japanese Bantam (JB)	8	Frieda	1	0	5	1	0	12	0	2	4	3
Japanese Bantam (JB)	8	Frieda	1	0	5	2	0	14	0	1	4	3
Japanese Bantam (JB)	8	Frieda	1	0	5	3	0	3	1	4	1	4
Japanese Bantam (JB)	8	Frieda	1	0	5	4	0	17	0	3	2	4
Japanese Bantam (JB)	8	Frieda	1	0	5	5	0	23	0	1	3	4
Japanese Bantam (JB)	8	Frieda	1	0	5	6	0	2	1	3	1	3
Japanese Bantam (JB)	8	Frieda	1	0	5	7	0	16	0	2	4	3
Japanese Bantam (JB)	8	Frieda	1	0	5	8	0	3	1	4	1	4
Japanese Bantam (JB)	8	Frieda	1	0	5	9	0	9	0	2	3	4
Japanese Bantam (JB)	8	Frieda	1	0	5	10	0	24	0	1	7	3
Japanese Bantam (JB)	8	Frieda	1	0	6	1	0	4	1	3	1	3
Japanese Bantam (JB)	8	Frieda	1	0	6	2	0	14	0	2	4	3
Japanese Bantam (JB)	8	Frieda	1	0	6	3	0	14	0	4	5	3
Japanese Bantam (JB)	8	Frieda	1	0	6	4	0	8	0	1	3	4
Japanese Bantam (JB)	8	Frieda	1	0	6	5	0	14	0	3	3	2
Japanese Bantam (JB)	8	Frieda	1	0	6	6	0	5	0	4	2	3
Japanese Bantam (JB)	8	Frieda	1	0	6	7	0	21	0	2	6	3
Japanese Bantam (JB)	8	Frieda	1	0	6	8	0	12	0	1	3	4
Japanese Bantam (JB)	8	Frieda	1	0	6	9	0	7	0	3	2	1
Japanese Bantam (JB)	8	Frieda	1	0	6	10	0	8	0	4	2	2
Japanese Bantam (JB)	8	Frieda	1	0	7	1	0	11	0	4	3	3
Japanese Bantam (JB)	8	Frieda	1	0	7	2	0	8	0	1	3	4
Japanese Bantam (JB)	8	Frieda	1	0	7	3	0	3	0	3	2	4
Japanese Bantam (JB)	8	Frieda	1	0	7	4	0	14	0	1	7	4
Japanese Bantam (JB)	8	Frieda	1	0	7	5	0	2	1	2	1	2
Japanese Bantam (JB)	8	Frieda	1	0	7	6	0	5	0	4	2	3
Japanese Bantam (JB)	8	Frieda	1	0	7	7	0	7	0	3	2	4
Japanese Bantam (JB)	8	Frieda	1	0	7	8	0	8	0	1	4	4
Japanese Bantam (JB)	8	Frieda	1	0	7	9	0	4	0	4	2	3
Japanese Bantam (JB)	8	Frieda	1	0	7	10	0	4	0	2	2	3
Japanese Bantam (JB)	8	Frieda	2	0	8	1	0	10	0	1	4	4
Japanese Bantam (JB)	8	Frieda	2	0	8	2	0	3	0	3	2	4
Japanese Bantam (JB)	8	Frieda	2	0	8	3	0	13	0	2	5	4
Japanese Bantam (JB)	8	Frieda	2	0	8	4	0	3	1	4	1	4
Japanese Bantam (JB)	8	Frieda	2	0	8	5	0	6	0	1	3	3
Japanese Bantam (JB)	8	Frieda	2	0	8	6	0	5	0	3	2	4
Japanese Bantam (JB)	8	Frieda	2	0	8	7	1	5	0	2	2	3
Japanese Bantam (JB)	8	Frieda	2	0	8	8	2	30	0	4	6	3
Japanese Bantam (JB)	8	Frieda	2	0	8	9	1	5	0	2	2	3
Japanese Bantam (JB)	8	Frieda	2	0	8	10	77	124	0	1	8	4
Japanese Bantam (JB)	8	Frieda	2	0	9	1	0	5	0	1	2	2
Japanese Bantam (JB)	8	Frieda	2	0	9	2	0	35	0	4	9	2
Japanese Bantam (JB)	8	Frieda	2	0	9	3	0	3	1	2	1	2
Japanese Bantam (JB)	8	Frieda	2	0	9	4	0	2	1	3	1	3
Japanese Bantam (JB)	8	Frieda	2	0	9	5	0	12	0	1	3	4
Japanese Bantam (JB)	8	Frieda	2	0	9	6	0	3	1	2	1	2
Japanese Bantam (JB)	8	Frieda	2	0	9	7	0	23	0	4	5	2
Japanese Bantam (JB)	8	Frieda	2	0	9	8	0	4	1	3	1	3
Japanese Bantam (JB)	8	Frieda	2	0	9	9	0	10	0	1	3	4
Japanese Bantam (JB)	8	Frieda	2	0	9	10	1	4	0	3	2	4
Japanese Bantam (JB)	8	Frieda	2	0	10	1	0	4	1	2	1	2
Japanese Bantam (JB)	8	Frieda	2	0	10	2	0	3	0	1	2	2
Japanese Bantam (JB)	8	Frieda	2	0	10	3	0	2	1	3	1	3
Japanese Bantam (JB)	8	Frieda	2	0	10	4	0	5	0	1	3	3
Japanese Bantam (JB)	8	Frieda	2	0	10	5	0	15	0	4	4	2
Japanese Bantam (JB)	8	Frieda	2	0	10	6	0	3	1	2	1	2
Japanese Bantam (JB)	8	Frieda	2	0	10	7	0	7	0	3	4	2
Japanese Bantam (JB)	8	Frieda	2	0	10	8	1	9	0	4	5	2
Japanese Bantam (JB)	8	Frieda	2	0	10	9	0	3	1	2	1	2
Japanese Bantam (JB)	8	Frieda	2	0	10	10	0	7	0	3	3	1
Japanese Bantam (JB)	8	Frieda	2	0	11	1	0	15	0	4	7	1
Japanese Bantam (JB)	8	Frieda	2	0	11	2	0	2	1	2	1	2
Japanese Bantam (JB)	8	Frieda	2	0	11	3	0	2	1	3	1	3
Japanese Bantam (JB)	8	Frieda	2	0	11	4	0	3	0	2	2	3
Japanese Bantam (JB)	8	Frieda	2	0	11	5	0	5	0	1	3	3
Japanese Bantam (JB)	8	Frieda	2	0	11	6	0	9	0	4	3	2
Japanese Bantam (JB)	8	Frieda	2	0	11	7	0	5	0	1	3	3
Japanese Bantam (JB)	8	Frieda	2	0	11	8	0	13	0	3	6	2
Japanese Bantam (JB)	8	Frieda	2	0	11	9	0	4	0	2	2	3
Japanese Bantam (JB)	8	Frieda	2	0	11	10	0	11	0	4	5	3
Japanese Bantam (JB)	8	Frieda	2	0	12	1	N/A	N/A	1	3	1	3
Japanese Bantam (JB)	8	Frieda	2	0	12	2	N/A	N/A	0	2	2	3
Japanese Bantam (JB)	8	Frieda	2	0	12	3	N/A	N/A	1	4	1	4
Japanese Bantam (JB)	8	Frieda	2	0	12	4	N/A	N/A	0	1	13	4
Japanese Bantam (JB)	8	Frieda	2	0	12	5	N/A	N/A	0	3	2	4
Japanese Bantam (JB)	8	Frieda	2	0	12	6	N/A	N/A	0	2	3	3
Japanese Bantam (JB)	8	Frieda	2	0	12	7	N/A	N/A	0	4	3	1
Japanese Bantam (JB)	8	Frieda	2	0	12	8	N/A	N/A	0	1	2	3
Japanese Bantam (JB)	8	Frieda	2	0	12	9	N/A	N/A	1	2	1	2
Japanese Bantam (JB)	8	Frieda	2	0	12	10	N/A	N/A	0	3	6	2
Japanese Bantam (JB)	8	Frieda	2	0	13	1	N/A	N/A	0	1	3	2
Japanese Bantam (JB)	8	Frieda	2	0	13	2	N/A	N/A	0	3	4	2
Japanese Bantam (JB)	8	Frieda	2	0	13	3	N/A	N/A	1	2	1	2
Japanese Bantam (JB)	8	Frieda	2	0	13	4	N/A	N/A	1	4	1	4
Japanese Bantam (JB)	8	Frieda	2	0	13	5	N/A	N/A	1	3	1	3
Japanese Bantam (JB)	8	Frieda	2	0	13	6	N/A	N/A	0	1	5	3
Japanese Bantam (JB)	8	Frieda	2	0	13	7	N/A	N/A	0	2	4	3
Japanese Bantam (JB)	8	Frieda	2	0	13	8	N/A	N/A	0	4	7	2
Japanese Bantam (JB)	8	Frieda	2	0	13	9	N/A	N/A	0	2	2	1
Japanese Bantam (JB)	8	Frieda	2	0	13	10	N/A	N/A	1	1	1	1
Japanese Bantam (JB)	8	Frieda	2	0	14	1	N/A	N/A	0	4	2	3
Japanese Bantam (JB)	8	Frieda	2	0	14	2	N/A	N/A	0	2	4	N/A
Japanese Bantam (JB)	8	Frieda	2	0	14	3	N/A	N/A	1	3	1	3
Japanese Bantam (JB)	8	Frieda	2	0	14	4	N/A	N/A	0	1	3	3
Japanese Bantam (JB)	8	Frieda	2	0	14	5	N/A	N/A	0	4	2	3
Japanese Bantam (JB)	8	Frieda	2	0	14	6	N/A	N/A	0	2	4	N/A
Japanese Bantam (JB)	8	Frieda	2	0	14	7	N/A	N/A	0	1	2	2
Japanese Bantam (JB)	8	Frieda	2	0	14	8	N/A	N/A	1	3	1	3
Japanese Bantam (JB)	8	Frieda	2	0	14	9	N/A	N/A	0	4	7	N/A
Japanese Bantam (JB)	8	Frieda	2	0	14	10	N/A	N/A	0	2	2	4
Japanese Bantam (JB)	8	Frieda	2	0	15	1	N/A	N/A	1	4	1	4
Japanese Bantam (JB)	8	Frieda	2	0	15	2	N/A	N/A	0	1	3	4
Japanese Bantam (JB)	8	Frieda	2	0	15	3	N/A	N/A	1	4	1	4
Japanese Bantam (JB)	8	Frieda	2	0	15	4	N/A	N/A	0	1	2	3
Japanese Bantam (JB)	8	Frieda	2	0	15	5	N/A	N/A	1	3	1	3
Japanese Bantam (JB)	8	Frieda	2	0	15	6	N/A	N/A	1	4	1	4
Japanese Bantam (JB)	8	Frieda	2	0	15	7	N/A	N/A	0	2	2	4
Japanese Bantam (JB)	8	Frieda	2	0	15	8	N/A	N/A	0	1	3	3
Japanese Bantam (JB)	8	Frieda	2	0	15	9	N/A	N/A	0	3	7	3
Japanese Bantam (JB)	8	Frieda	2	0	15	10	N/A	N/A	0	2	4	2
Japanese Bantam (JB)	8	Frieda	2	0	16	1	N/A	N/A	1	4	1	4
Japanese Bantam (JB)	8	Frieda	2	0	16	2	N/A	N/A	0	1	3	4
Japanese Bantam (JB)	8	Frieda	2	0	16	3	N/A	N/A	0	2	3	4
Japanese Bantam (JB)	8	Frieda	2	0	16	4	N/A	N/A	0	1	3	4
Japanese Bantam (JB)	8	Frieda	2	0	16	5	N/A	N/A	1	4	1	4
Japanese Bantam (JB)	8	Frieda	2	0	16	6	N/A	N/A	0	3	3	4
Japanese Bantam (JB)	8	Frieda	2	0	16	7	N/A	N/A	0	2	3	3
Japanese Bantam (JB)	8	Frieda	2	0	16	8	N/A	N/A	1	4	1	4
Japanese Bantam (JB)	8	Frieda	2	0	16	9	N/A	N/A	0	1	2	3
Japanese Bantam (JB)	8	Frieda	2	0	16	10	N/A	N/A	0	3	2	4
Japanese Bantam (JB)	8	Frieda	2	0	17	1	N/A	N/A	0	1	3	4
Japanese Bantam (JB)	8	Frieda	2	0	17	2	N/A	N/A	0	3	2	4
Japanese Bantam (JB)	8	Frieda	2	0	17	3	N/A	N/A	1	4	1	4
Japanese Bantam (JB)	8	Frieda	2	0	17	4	N/A	N/A	0	1	4	4
Japanese Bantam (JB)	8	Frieda	2	0	17	5	N/A	N/A	0	3	2	4
Japanese Bantam (JB)	8	Frieda	2	0	17	6	N/A	N/A	0	2	3	4
Japanese Bantam (JB)	8	Frieda	2	0	17	7	N/A	N/A	1	4	1	4
Japanese Bantam (JB)	8	Frieda	2	0	17	8	N/A	N/A	0	1	4	4
Japanese Bantam (JB)	8	Frieda	2	0	17	9	N/A	N/A	0	3	2	4
Japanese Bantam (JB)	8	Frieda	2	0	17	10	N/A	N/A	0	2	3	4
Japanese Bantam (JB)	8	Frieda	2	0	18	1	N/A	N/A	0	2	2	4
Japanese Bantam (JB)	8	Frieda	2	0	18	2	N/A	N/A	0	1	3	4
Japanese Bantam (JB)	8	Frieda	2	0	18	3	N/A	N/A	0	3	2	4
Japanese Bantam (JB)	8	Frieda	2	0	18	4	N/A	N/A	0	1	3	4
Japanese Bantam (JB)	8	Frieda	2	0	18	5	N/A	N/A	1	4	1	4
Japanese Bantam (JB)	8	Frieda	2	0	18	6	N/A	N/A	0	1	6	4
Japanese Bantam (JB)	8	Frieda	2	0	18	7	N/A	N/A	0	3	2	4
Japanese Bantam (JB)	8	Frieda	2	0	18	8	N/A	N/A	1	4	1	4
Japanese Bantam (JB)	8	Frieda	2	0	18	9	N/A	N/A	0	2	3	4
Japanese Bantam (JB)	8	Frieda	2	0	18	10	N/A	N/A	0	1	3	4
Japanese Bantam (JB)	10	Greta	1	1	1	1	5	13	0	4	2	3
Japanese Bantam (JB)	10	Greta	1	1	1	2	0	78	0	2	10	3
Japanese Bantam (JB)	10	Greta	1	1	1	3	0	5	0	3	2	2
Japanese Bantam (JB)	10	Greta	1	1	1	4	0	75	0	1	17	3
Japanese Bantam (JB)	10	Greta	1	1	1	5	0	3	1	3	1	3
Japanese Bantam (JB)	10	Greta	1	1	1	6	0	6	0	2	2	2		3
Japanese Bantam (JB)	10	Greta	1	1	1	7	0	3	1	4	1	4
Japanese Bantam (JB)	10	Greta	1	1	1	8	0	24	0	1	4	2
Japanese Bantam (JB)	10	Greta	1	1	1	9	0	2	1	3	1	3
Japanese Bantam (JB)	10	Greta	1	1	1	10	0	23	0	4	3	2
Japanese Bantam (JB)	10	Greta	1	1	2	1	0	5	1	4	1	4
Japanese Bantam (JB)	10	Greta	1	1	2	2	0	3	1	3	1	3
Japanese Bantam (JB)	10	Greta	1	1	2	3	0	3	1	1	1	1
Japanese Bantam (JB)	10	Greta	1	1	2	4	0	34	0	2	4	3
Japanese Bantam (JB)	10	Greta	1	1	2	5	0	8	1	3	1	3
Japanese Bantam (JB)	10	Greta	1	1	2	6	0	28	0	1	4	2
Japanese Bantam (JB)	10	Greta	1	1	2	7	0	27	0	4	4	3
Japanese Bantam (JB)	10	Greta	1	1	2	8	0	51	0	2	10	3
Japanese Bantam (JB)	10	Greta	1	1	2	9	0	7	0	1	2	3
Japanese Bantam (JB)	10	Greta	1	1	2	10	0	3	1	2	1	2
Japanese Bantam (JB)	10	Greta	1	1	3	1	0	9	0	1	2	3
Japanese Bantam (JB)	10	Greta	1	1	3	2	0	48	0	3	3	1
Japanese Bantam (JB)	10	Greta	1	1	3	3	0	3	1	2	1	2
Japanese Bantam (JB)	10	Greta	1	1	3	4	0	14	0	1	2	2
Japanese Bantam (JB)	10	Greta	1	1	3	5	0	7	0	4	2	3
Japanese Bantam (JB)	10	Greta	1	1	3	6	0	3	1	2	1	2
Japanese Bantam (JB)	10	Greta	1	1	3	7	0	5	0	3	2	2
Japanese Bantam (JB)	10	Greta	1	1	3	8	0	15	0	1	3	2
Japanese Bantam (JB)	10	Greta	1	1	3	9	0	52	0	3	8	2
Japanese Bantam (JB)	10	Greta	1	1	3	10	0	10	0	4	2	2
Japanese Bantam (JB)	10	Greta	1	1	4	1	0	3	1	2	1	2
Japanese Bantam (JB)	10	Greta	1	1	4	2	0	18	0	4	6	2
Japanese Bantam (JB)	10	Greta	1	1	4	3	0	28	0	1	7	3
Japanese Bantam (JB)	10	Greta	1	1	4	4	0	9	0	3	2	2
Japanese Bantam (JB)	10	Greta	1	1	4	5	0	23	0	4	3	2
Japanese Bantam (JB)	10	Greta	1	1	4	6	0	5	0	2	2	3
Japanese Bantam (JB)	10	Greta	1	1	4	7	0	2	1	1	1	1
Japanese Bantam (JB)	10	Greta	1	1	4	8	0	11	0	3	2	1
Japanese Bantam (JB)	10	Greta	1	1	4	9	0	11	0	4	4	1
Japanese Bantam (JB)	10	Greta	1	1	4	10	0	3	1	2	1	2
Japanese Bantam (JB)	10	Greta	1	1	5	1	0	12	0	1	2	2
Japanese Bantam (JB)	10	Greta	1	1	5	2	0	4	1	3	1	3
Japanese Bantam (JB)	10	Greta	1	1	5	3	0	7	0	4	2	3
Japanese Bantam (JB)	10	Greta	1	1	5	4	0	14	0	2	2	4
Japanese Bantam (JB)	10	Greta	1	1	5	5	0	6	0	3	2	2
Japanese Bantam (JB)	10	Greta	1	1	5	6	0	19	0	1	4	2
Japanese Bantam (JB)	10	Greta	1	1	5	7	0	10	0	4	3	2
Japanese Bantam (JB)	10	Greta	1	1	5	8	0	13	0	2	2	3
Japanese Bantam (JB)	10	Greta	1	1	5	9	0	3	1	3	1	3
Japanese Bantam (JB)	10	Greta	1	1	5	10	0	4	1	1	1	1
Japanese Bantam (JB)	10	Greta	1	1	6	1	0	7	1	2	1	2
Japanese Bantam (JB)	10	Greta	1	1	6	2	0	29	0	4	6	3
Japanese Bantam (JB)	10	Greta	1	1	6	3	0	11	0	1	4	4
Japanese Bantam (JB)	10	Greta	1	1	6	4	0	3	1	3	1	3
Japanese Bantam (JB)	10	Greta	1	1	6	5	0	10	0	2	3	4
Japanese Bantam (JB)	10	Greta	1	1	6	6	0	4	1	4	1	4
Japanese Bantam (JB)	10	Greta	1	1	6	7	0	3	1	3	1	3
Japanese Bantam (JB)	10	Greta	1	1	6	8	0	36	0	1	7	2
Japanese Bantam (JB)	10	Greta	1	1	6	9	0	19	0	2	3	3
Japanese Bantam (JB)	10	Greta	1	1	6	10	0	5	0	4	2	3
Japanese Bantam (JB)	10	Greta	1	1	7	1	0	6	0	2	2	3
Japanese Bantam (JB)	10	Greta	1	1	7	2	0	7	0	3	2	4
Japanese Bantam (JB)	10	Greta	1	1	7	3	0	10	0	4	4	3
Japanese Bantam (JB)	10	Greta	1	1	7	4	0	29	0	1	8	4
Japanese Bantam (JB)	10	Greta	1	1	7	5	0	6	0	3	3	2
Japanese Bantam (JB)	10	Greta	1	1	7	6	0	11	0	2	5	3
Japanese Bantam (JB)	10	Greta	1	1	7	7	0	11	0	4	5	2
Japanese Bantam (JB)	10	Greta	1	1	7	8	0	3	1	3	1	3
Japanese Bantam (JB)	10	Greta	1	1	7	9	0	13	0	1	6	3
Japanese Bantam (JB)	10	Greta	1	1	7	10	0	28	0	2	13	3
Japanese Bantam (JB)	10	Greta	2	1	8	1	0	9	1	3	1	3
Japanese Bantam (JB)	10	Greta	2	1	8	2	0	6	0	2	2	3
Japanese Bantam (JB)	10	Greta	2	1	8	3	0	29	0	4	3	1
Japanese Bantam (JB)	10	Greta	2	1	8	4	0	11	0	1	4	3
Japanese Bantam (JB)	10	Greta	2	1	8	5	0	4	1	3	1	3
Japanese Bantam (JB)	10	Greta	2	1	8	6	0	16	0	1	4	3
Japanese Bantam (JB)	10	Greta	2	1	8	7	0	13	0	2	2	3
Japanese Bantam (JB)	10	Greta	2	1	8	8	0	84	0	4	5	2
Japanese Bantam (JB)	10	Greta	2	1	8	9	0	8	1	3	1	3
Japanese Bantam (JB)	10	Greta	2	1	8	10	0	4	1	2	1	2
Japanese Bantam (JB)	10	Greta	2	1	9	1	0	16	0	1	5	3
Japanese Bantam (JB)	10	Greta	2	1	9	2	0	13	0	2	2	4
Japanese Bantam (JB)	10	Greta	2	1	9	3	0	4	1	4	1	4
Japanese Bantam (JB)	10	Greta	2	1	9	4	0	7	0	2	2	4
Japanese Bantam (JB)	10	Greta	2	1	9	5	0	4	1	3	1	3
Japanese Bantam (JB)	10	Greta	2	1	9	6	0	29	0	1	6	4
Japanese Bantam (JB)	10	Greta	2	1	9	7	0	5	1	4	1	4
Japanese Bantam (JB)	10	Greta	2	1	9	8	0	13	0	2	3	4
Japanese Bantam (JB)	10	Greta	2	1	9	9	0	20	0	1	3	4
Japanese Bantam (JB)	10	Greta	2	1	9	10	0	6	1	3	1	3
Japanese Bantam (JB)	10	Greta	2	1	10	1	0	6	0	2	2	4
Japanese Bantam (JB)	10	Greta	2	1	10	2	0	4	1	4	1	4
Japanese Bantam (JB)	10	Greta	2	1	10	3	0	18	0	1	7	4
Japanese Bantam (JB)	10	Greta	2	1	10	4	0	5	0	2	2	4
Japanese Bantam (JB)	10	Greta	2	1	10	5	0	4	1	4	1	4
Japanese Bantam (JB)	10	Greta	2	1	10	6	0	5	0	1	2	4
Japanese Bantam (JB)	10	Greta	2	1	10	7	0	3	1	3	1	3
Japanese Bantam (JB)	10	Greta	2	1	10	8	0	13	0	4	3	3
Japanese Bantam (JB)	10	Greta	2	1	10	9	0	6	1	1	1	1
Japanese Bantam (JB)	10	Greta	2	1	10	10	0	2	1	3	1	3
Japanese Bantam (JB)	10	Greta	2	1	11	1	0	4	1	2	1	2
Japanese Bantam (JB)	10	Greta	2	1	11	2	0	4	1	1	1	1
Japanese Bantam (JB)	10	Greta	2	1	11	3	0	3	1	4	1	4
Japanese Bantam (JB)	10	Greta	2	1	11	4	0	6	0	2	2	4
Japanese Bantam (JB)	10	Greta	2	1	11	5	0	3	1	3	1	3
Japanese Bantam (JB)	10	Greta	2	1	11	6	0	7	0	1	2	4
Japanese Bantam (JB)	10	Greta	2	1	11	7	0	5	0	2	2	4
Japanese Bantam (JB)	10	Greta	2	1	11	8	0	3	1	4	1	4
Japanese Bantam (JB)	10	Greta	2	1	11	9	0	2	1	3	1	3
Japanese Bantam (JB)	10	Greta	2	1	11	10	0	8	0	1	3	4
Japanese Bantam (JB)	16	Gusti	1	1	1	1	0	28	1	2	1	2
Japanese Bantam (JB)	16	Gusti	1	1	1	2	4	147	0	4	3	2
Japanese Bantam (JB)	16	Gusti	1	1	1	3	0	94	0	1	3	4
Japanese Bantam (JB)	16	Gusti	1	1	1	4	3	6	1	3	1	3
Japanese Bantam (JB)	16	Gusti	1	1	1	5	0	20	0	1	2	2
Japanese Bantam (JB)	16	Gusti	1	1	1	6	0	4	1	2	1	2
Japanese Bantam (JB)	16	Gusti	1	1	1	7	0	55	0	4	2	3
Japanese Bantam (JB)	16	Gusti	1	1	1	8	2	6	1	2	1	2
Japanese Bantam (JB)	16	Gusti	1	1	1	9	0	33	0	3	2	1
Japanese Bantam (JB)	16	Gusti	1	1	1	10	0	190	0	1	6	2
Japanese Bantam (JB)	16	Gusti	1	1	2	1	0	4	1	1	1	1
Japanese Bantam (JB)	16	Gusti	1	1	2	2	0	45	0	3	2	4
Japanese Bantam (JB)	16	Gusti	1	1	2	3	0	12	0	4	2	2
Japanese Bantam (JB)	16	Gusti	1	1	2	4	0	3	1	2	1	2
Japanese Bantam (JB)	16	Gusti	1	1	2	5	2	75	0	1	3	3
Japanese Bantam (JB)	16	Gusti	1	1	2	6	0	5	1	2	1	2
Japanese Bantam (JB)	16	Gusti	1	1	2	7	0	3	1	3	1	3
Japanese Bantam (JB)	16	Gusti	1	1	2	8	0	224	0	4	12	2
Japanese Bantam (JB)	16	Gusti	1	1	2	9	0	69	0	3	5	4
Japanese Bantam (JB)	16	Gusti	1	1	2	10	0	90	0	1	4	4
Japanese Bantam (JB)	16	Gusti	1	1	3	1	0	23	0	3	2	1
Japanese Bantam (JB)	16	Gusti	1	1	3	2	0	5	1	2	1	2
Japanese Bantam (JB)	16	Gusti	1	1	3	3	0	10	0	1	2	2
Japanese Bantam (JB)	16	Gusti	1	1	3	4	0	89	0	4	8	2
Japanese Bantam (JB)	16	Gusti	1	1	3	5	0	7	1	3	1	3
Japanese Bantam (JB)	16	Gusti	1	1	3	6	0	11	0	1	2	3
Japanese Bantam (JB)	16	Gusti	1	1	3	7	0	3	1	2	1	2
Japanese Bantam (JB)	16	Gusti	1	1	3	8	0	12	1	3	1	3
Japanese Bantam (JB)	16	Gusti	1	1	3	9	0	10	0	4	2	3
Japanese Bantam (JB)	16	Gusti	1	1	3	10	0	9	0	1	2	2
Japanese Bantam (JB)	16	Gusti	1	1	4	1	0	33	0	4	3	2
Japanese Bantam (JB)	16	Gusti	1	1	4	2	0	17	0	2	2	4
Japanese Bantam (JB)	16	Gusti	1	1	4	3	0	30	0	1	4	3
Japanese Bantam (JB)	16	Gusti	1	1	4	4	0	28	0	3	3	2
Japanese Bantam (JB)	16	Gusti	1	1	4	5	0	26	0	2	4	1
Japanese Bantam (JB)	16	Gusti	1	1	4	6	0	18	0	4	3	2
Japanese Bantam (JB)	16	Gusti	1	1	4	7	0	37	0	3	4	1
Japanese Bantam (JB)	16	Gusti	1	1	4	8	0	12	0	1	2	2
Japanese Bantam (JB)	16	Gusti	1	1	4	9	0	4	1	2	1	2
Japanese Bantam (JB)	16	Gusti	1	1	4	10	0	4	1	3	1	3
Japanese Bantam (JB)	16	Gusti	1	1	5	1	0	7	1	3	1	3
Japanese Bantam (JB)	16	Gusti	1	1	5	2	0	20	0	2	3	4
Japanese Bantam (JB)	16	Gusti	1	1	5	3	0	16	0	4	3	2
Japanese Bantam (JB)	16	Gusti	1	1	5	4	0	22	0	1	4	4
Japanese Bantam (JB)	16	Gusti	1	1	5	5	0	21	0	4	3	1
Japanese Bantam (JB)	16	Gusti	1	1	5	6	0	4	1	2	1	2
Japanese Bantam (JB)	16	Gusti	1	1	5	7	0	6	0	3	2	2
Japanese Bantam (JB)	16	Gusti	1	1	5	8	0	15	0	1	5	3
Japanese Bantam (JB)	16	Gusti	1	1	5	9	0	4	1	2	1	2
Japanese Bantam (JB)	16	Gusti	1	1	5	10	0	29	0	4	7	2
Japanese Bantam (JB)	16	Gusti	1	1	6	1	0	13	0	2	3	4
Japanese Bantam (JB)	16	Gusti	1	1	6	2	0	17	0	1	5	3
Japanese Bantam (JB)	16	Gusti	1	1	6	3	0	4	1	3	1	3
Japanese Bantam (JB)	16	Gusti	1	1	6	4	0	7	0	4	2	3
Japanese Bantam (JB)	16	Gusti	1	1	6	5	0	18	0	1	6	2
Japanese Bantam (JB)	16	Gusti	1	1	6	6	0	12	0	3	4	2
Japanese Bantam (JB)	16	Gusti	1	1	6	7	0	4	1	2	1	2
Japanese Bantam (JB)	16	Gusti	1	1	6	8	0	8	0	4	2	3
Japanese Bantam (JB)	16	Gusti	1	1	6	9	0	11	0	3	2	4
Japanese Bantam (JB)	16	Gusti	1	1	6	10	0	7	0	1	2	2
Japanese Bantam (JB)	16	Gusti	1	1	7	1	0	5	1	4	1	4
Japanese Bantam (JB)	16	Gusti	1	1	7	2	0	16	0	2	5	3
Japanese Bantam (JB)	16	Gusti	1	1	7	3	0	3	1	3	1	3
Japanese Bantam (JB)	16	Gusti	1	1	7	4	0	19	0	1	7	3
Japanese Bantam (JB)	16	Gusti	1	1	7	5	0	3	1	3	1	3
Japanese Bantam (JB)	16	Gusti	1	1	7	6	0	6	0	4	3	2
Japanese Bantam (JB)	16	Gusti	1	1	7	7	0	11	0	2	4	3
Japanese Bantam (JB)	16	Gusti	1	1	7	8	0	13	0	1	6	2
Japanese Bantam (JB)	16	Gusti	1	1	7	9	0	23	0	4	5	2
Japanese Bantam (JB)	16	Gusti	1	1	7	10	0	2	1	2	1	2
Japanese Bantam (JB)	16	Gusti	2	1	8	1	0	9	0	2	2	3
Japanese Bantam (JB)	16	Gusti	2	1	8	2	1	13	0	3	2	1
Japanese Bantam (JB)	16	Gusti	2	1	8	3	1	38	0	1	5	3
Japanese Bantam (JB)	16	Gusti	2	1	8	4	5	18	0	4	3	2
Japanese Bantam (JB)	16	Gusti	2	1	8	5	6	16	1	2	1	2
Japanese Bantam (JB)	16	Gusti	2	1	8	6	3	11	1	4	1	4
Japanese Bantam (JB)	16	Gusti	2	1	8	7	3	54	0	1	4	3
Japanese Bantam (JB)	16	Gusti	2	1	8	8	2	92	0	3	9	2
Japanese Bantam (JB)	16	Gusti	2	1	8	9	7	21	0	1	3	3
Japanese Bantam (JB)	16	Gusti	2	1	8	10	15	54	0	2	3	3
Japanese Bantam (JB)	16	Gusti	2	1	9	1	0	9	1	4	1	4
Japanese Bantam (JB)	16	Gusti	2	1	9	2	1	12	0	2	2	4
Japanese Bantam (JB)	16	Gusti	2	1	9	3	0	17	0	1	3	4
Japanese Bantam (JB)	16	Gusti	2	1	9	4	0	15	0	4	3	2
Japanese Bantam (JB)	16	Gusti	2	1	9	5	0	4	1	3	1	3
Japanese Bantam (JB)	16	Gusti	2	1	9	6	0	16	0	1	5	2
Japanese Bantam (JB)	16	Gusti	2	1	9	7	0	3	1	3	1	3
Japanese Bantam (JB)	16	Gusti	2	1	9	8	0	4	1	2	1	2
Japanese Bantam (JB)	16	Gusti	2	1	9	9	0	19	0	4	3	2
Japanese Bantam (JB)	16	Gusti	2	1	9	10	0	11	0	1	4	4
Japanese Bantam (JB)	16	Gusti	2	1	10	1	0	3	1	3	1	3
Japanese Bantam (JB)	16	Gusti	2	1	10	2	0	4	1	2	1	2
Japanese Bantam (JB)	16	Gusti	2	1	10	3	0	5	0	1	2	2
Japanese Bantam (JB)	16	Gusti	2	1	10	4	0	4	1	4	1	4
Japanese Bantam (JB)	16	Gusti	2	1	10	5	0	4	1	3	1	3
Japanese Bantam (JB)	16	Gusti	2	1	10	6	0	4	1	4	1	4
Japanese Bantam (JB)	16	Gusti	2	1	10	7	0	10	0	1	4	4
Japanese Bantam (JB)	16	Gusti	2	1	10	8	0	8	0	2	3	3
Japanese Bantam (JB)	16	Gusti	2	1	10	9	0	4	1	4	1	4
Japanese Bantam (JB)	16	Gusti	2	1	10	10	0	10	0	2	3	4
Japanese Bantam (JB)	9	Lilu	1	1	1	1	0	9	1	3	1	3
Japanese Bantam (JB)	9	Lilu	1	1	1	2	3	9	0	2	2	3
Japanese Bantam (JB)	9	Lilu	1	1	1	3	0	41	0	1	5	2
Japanese Bantam (JB)	9	Lilu	1	1	1	4	3	5	1	2	1	2
Japanese Bantam (JB)	9	Lilu	1	1	1	5	3	24	0	4	3	2
Japanese Bantam (JB)	9	Lilu	1	1	1	6	2	12	0	3	2	4
Japanese Bantam (JB)	9	Lilu	1	1	1	7	2	168	0	1	16	4
Japanese Bantam (JB)	9	Lilu	1	1	1	8	2	7	1	2	1	2
Japanese Bantam (JB)	9	Lilu	1	1	1	9	8	31	0	4	4	2
Japanese Bantam (JB)	9	Lilu	1	1	1	10	1	87	0	1	12	3
Japanese Bantam (JB)	9	Lilu	1	1	2	1	0	55	0	1	4	4
Japanese Bantam (JB)	9	Lilu	1	1	2	2	0	17	1	3	1	3
Japanese Bantam (JB)	9	Lilu	1	1	2	3	0	33	0	4	3	3
Japanese Bantam (JB)	9	Lilu	1	1	2	4	6	75	0	2	4	3
Japanese Bantam (JB)	9	Lilu	1	1	2	5	2	62	0	3	4	4
Japanese Bantam (JB)	9	Lilu	1	1	2	6	N/A	N/A	N/A	N/A	N/A	N/A
Japanese Bantam (JB)	9	Lilu	1	1	2	7	N/A	N/A	N/A	N/A	N/A	N/A
Japanese Bantam (JB)	9	Lilu	1	1	2	8	N/A	N/A	N/A	N/A	N/A	N/A
Japanese Bantam (JB)	9	Lilu	1	1	2	9	N/A	N/A	N/A	N/A	N/A	N/A
Japanese Bantam (JB)	9	Lilu	1	1	2	10	N/A	N/A	N/A	N/A	N/A	N/A
Japanese Bantam (JB)	9	Lilu	1	1	3	1	15	54	0	1	2	2
Japanese Bantam (JB)	9	Lilu	1	1	3	2	3	21	0	3	3	2
Japanese Bantam (JB)	9	Lilu	1	1	3	3	0	21	0	4	2	2
Japanese Bantam (JB)	9	Lilu	1	1	3	4	0	6	1	2	1	2
Japanese Bantam (JB)	9	Lilu	1	1	3	5	0	16	1	3	1	3
Japanese Bantam (JB)	9	Lilu	1	1	3	6	4	9	1	1	1	1
Japanese Bantam (JB)	9	Lilu	1	1	3	7	0	45	0	4	2	2
Japanese Bantam (JB)	9	Lilu	1	1	3	8	0	9	1	2	1	2
Japanese Bantam (JB)	9	Lilu	1	1	3	9	3	112	0	1	8	2
Japanese Bantam (JB)	9	Lilu	1	1	3	10	2	45	1	3	1	3
Japanese Bantam (JB)	9	Lilu	1	1	4	1	0	11	0	4	2	2
Japanese Bantam (JB)	9	Lilu	1	1	4	2	0	9	0	2	2	3
Japanese Bantam (JB)	9	Lilu	1	1	4	3	0	5	1	1	1	1
Japanese Bantam (JB)	9	Lilu	1	1	4	4	0	46	0	3	5	2
Japanese Bantam (JB)	9	Lilu	1	1	4	5	0	13	0	2	2	3
Japanese Bantam (JB)	9	Lilu	1	1	4	6	0	62	0	4	6	1
Japanese Bantam (JB)	9	Lilu	1	1	4	7	0	9	1	1	1	1
Japanese Bantam (JB)	9	Lilu	1	1	4	8	0	13	0	3	3	2
Japanese Bantam (JB)	9	Lilu	1	1	4	9	0	36	0	2	7	4
Japanese Bantam (JB)	9	Lilu	1	1	4	10	0	28	0	4	4	3
Japanese Bantam (JB)	9	Lilu	1	1	5	1	0	15	0	2	3	4
Japanese Bantam (JB)	9	Lilu	1	1	5	2	0	6	1	1	1	1
Japanese Bantam (JB)	9	Lilu	1	1	5	3	0	15	0	3	3	1
Japanese Bantam (JB)	9	Lilu	1	1	5	4	0	16	0	4	3	2
Japanese Bantam (JB)	9	Lilu	1	1	5	5	1	13	0	2	2	3
Japanese Bantam (JB)	9	Lilu	1	1	5	6	2	7	1	3	1	3
Japanese Bantam (JB)	9	Lilu	1	1	5	7	0	11	0	1	3	3
Japanese Bantam (JB)	9	Lilu	1	1	5	8	0	22	0	4	4	1
Japanese Bantam (JB)	9	Lilu	1	1	5	9	0	7	1	2	1	2
Japanese Bantam (JB)	9	Lilu	1	1	5	10	0	12	1	1	1	1
Japanese Bantam (JB)	9	Lilu	1	1	6	1	0	6	1	3	1	3
Japanese Bantam (JB)	9	Lilu	1	1	6	2	0	7	0	4	2	3
Japanese Bantam (JB)	9	Lilu	1	1	6	3	1	6	1	2	1	2
Japanese Bantam (JB)	9	Lilu	1	1	6	4	0	6	1	1	1	1
Japanese Bantam (JB)	9	Lilu	1	1	6	5	0	6	1	3	1	3
Japanese Bantam (JB)	9	Lilu	1	1	6	6	0	49	0	1	13	4
Japanese Bantam (JB)	9	Lilu	1	1	6	7	0	4	1	4	1	4
Japanese Bantam (JB)	9	Lilu	1	1	6	8	0	5	1	2	1	2
Japanese Bantam (JB)	9	Lilu	1	1	6	9	0	17	0	3	3	2
Japanese Bantam (JB)	9	Lilu	1	1	6	10	0	12	0	4	2	3
Japanese Bantam (JB)	9	Lilu	1	1	7	1	0	9	0	2	2	3
Japanese Bantam (JB)	9	Lilu	1	1	7	2	0	9	0	3	2	4
Japanese Bantam (JB)	9	Lilu	1	1	7	3	0	28	0	1	8	3
Japanese Bantam (JB)	9	Lilu	1	1	7	4	0	7	0	4	3	1
Japanese Bantam (JB)	9	Lilu	1	1	7	5	0	80	0	2	17	4
Japanese Bantam (JB)	9	Lilu	1	1	7	6	0	39	0	1	6	4
Japanese Bantam (JB)	9	Lilu	1	1	7	7	0	8	1	4	1	4
Japanese Bantam (JB)	9	Lilu	1	1	7	8	0	3	1	3	1	3
Japanese Bantam (JB)	9	Lilu	1	1	7	9	0	11	0	2	3	4
Japanese Bantam (JB)	9	Lilu	1	1	7	10	0	5	0	3	2	4
Japanese Bantam (JB)	9	Lilu	2	1	8	1	2	20	0	1	5	4
Japanese Bantam (JB)	9	Lilu	2	1	8	2	1	14	0	4	3	2
Japanese Bantam (JB)	9	Lilu	2	1	8	3	1	7	0	2	2	3
Japanese Bantam (JB)	9	Lilu	2	1	8	4	2	27	0	3	5	1
Japanese Bantam (JB)	9	Lilu	2	1	8	5	0	7	0	1	2	3
Japanese Bantam (JB)	9	Lilu	2	1	8	6	0	4	1	2	1	2
Japanese Bantam (JB)	9	Lilu	2	1	8	7	2	8	0	1	2	2
Japanese Bantam (JB)	9	Lilu	2	1	8	8	3	18	0	4	2	2
Japanese Bantam (JB)	9	Lilu	2	1	8	9	0	3	1	2	1	2
Japanese Bantam (JB)	9	Lilu	2	1	8	10	N/A	N/A	N/A	N/A	N/A	N/A
Japanese Bantam (JB)	9	Lilu	2	1	9	1	5	10	1	4	1	4
Japanese Bantam (JB)	9	Lilu	2	1	9	2	0	9	0	2	2	1
Japanese Bantam (JB)	9	Lilu	2	1	9	3	0	3	1	3	1	3
Japanese Bantam (JB)	9	Lilu	2	1	9	4	0	8	0	1	2	3
Japanese Bantam (JB)	9	Lilu	2	1	9	5	1	6	0	2	2	4
Japanese Bantam (JB)	9	Lilu	2	1	9	6	0	15	0	4	2	1
Japanese Bantam (JB)	9	Lilu	2	1	9	7	0	11	0	2	2	4
Japanese Bantam (JB)	9	Lilu	2	1	9	8	0	8	0	1	3	4
Japanese Bantam (JB)	9	Lilu	2	1	9	9	0	4	1	3	1	3
Japanese Bantam (JB)	9	Lilu	2	1	9	10	0	5	1	4	1	4
Japanese Bantam (JB)	9	Lilu	2	1	10	1	0	10	1	1	1	1
Japanese Bantam (JB)	9	Lilu	2	1	10	2	0	14	0	4	3	2
Japanese Bantam (JB)	9	Lilu	2	1	10	3	0	28	0	1	6	4
Japanese Bantam (JB)	9	Lilu	2	1	10	4	0	4	1	3	1	3
Japanese Bantam (JB)	9	Lilu	2	1	10	5	0	7	0	2	2	4
Japanese Bantam (JB)	9	Lilu	2	1	10	6	1	8	1	4	1	4
Japanese Bantam (JB)	9	Lilu	2	1	10	7	0	8	0	1	3	3
Japanese Bantam (JB)	9	Lilu	2	1	10	8	0	7	1	3	1	3
Japanese Bantam (JB)	9	Lilu	2	1	10	9	0	7	0	2	2	4
Japanese Bantam (JB)	9	Lilu	2	1	10	10	0	4	1	4	1	4
Japanese Bantam (JB)	9	Lilu	2	1	11	1	2	7	1	2	1	2
Japanese Bantam (JB)	9	Lilu	2	1	11	2	0	4	1	4	1	4
Japanese Bantam (JB)	9	Lilu	2	1	11	3	0	4	1	3	1	3
Japanese Bantam (JB)	9	Lilu	2	1	11	4	0	6	1	2	1	2
Japanese Bantam (JB)	9	Lilu	2	1	11	5	0	7	1	1	1	1
Japanese Bantam (JB)	9	Lilu	2	1	11	6	0	4	1	3	1	3
Japanese Bantam (JB)	9	Lilu	2	1	11	7	0	5	1	2	1	2
Japanese Bantam (JB)	9	Lilu	2	1	11	8	0	5	1	4	1	4
Japanese Bantam (JB)	9	Lilu	2	1	11	9	0	35	0	1	6	2
Japanese Bantam (JB)	9	Lilu	2	1	11	10	0	4	1	3	1	3
Japanese Bantam (JB)	14	Lina	1	1	1	1	6	16	0	2	2	3
Japanese Bantam (JB)	14	Lina	1	1	1	2	0	25	0	1	2	2
Japanese Bantam (JB)	14	Lina	1	1	1	3	0	10	0	3	2	2
Japanese Bantam (JB)	14	Lina	1	1	1	4	0	31	0	4	7	2
Japanese Bantam (JB)	14	Lina	1	1	1	5	0	3	1	3	1	3
Japanese Bantam (JB)	14	Lina	1	1	1	6	0	10	1	2	1	2
Japanese Bantam (JB)	14	Lina	1	1	1	7	0	9	1	1	1	1
Japanese Bantam (JB)	14	Lina	1	1	1	8	0	19	0	2	3	3
Japanese Bantam (JB)	14	Lina	1	1	1	9	0	40	0	4	6	2
Japanese Bantam (JB)	14	Lina	1	1	1	10	0	8	1	1	1	1
Japanese Bantam (JB)	14	Lina	1	1	2	1	0	9	0	3	2	2
Japanese Bantam (JB)	14	Lina	1	1	2	2	0	34	0	4	5	1
Japanese Bantam (JB)	14	Lina	1	1	2	3	0	4	1	1	1	1
Japanese Bantam (JB)	14	Lina	1	1	2	4	0	2	1	2	1	2
Japanese Bantam (JB)	14	Lina	1	1	2	5	0	26	0	4	5	2
Japanese Bantam (JB)	14	Lina	1	1	2	6	0	2	1	2	1	2
Japanese Bantam (JB)	14	Lina	1	1	2	7	0	3	0	3	2	2
Japanese Bantam (JB)	14	Lina	1	1	2	8	0	4	0	1	2	2
Japanese Bantam (JB)	14	Lina	1	1	2	9	0	15	0	4	4	2
Japanese Bantam (JB)	14	Lina	1	1	2	10	0	2	1	2	1	2
Japanese Bantam (JB)	14	Lina	1	1	3	1	0	52	0	1	8	2
Japanese Bantam (JB)	14	Lina	1	1	3	2	0	9	0	3	3	2
Japanese Bantam (JB)	14	Lina	1	1	3	3	0	2	1	2	1	2
Japanese Bantam (JB)	14	Lina	1	1	3	4	0	17	0	4	4	2
Japanese Bantam (JB)	14	Lina	1	1	3	5	0	12	0	3	3	2
Japanese Bantam (JB)	14	Lina	1	1	3	6	0	4	0	1	2	2
Japanese Bantam (JB)	14	Lina	1	1	3	7	0	2	1	2	1	2
Japanese Bantam (JB)	14	Lina	1	1	3	8	0	48	0	1	9	2
Japanese Bantam (JB)	14	Lina	1	1	3	9	0	21	0	3	3	2
Japanese Bantam (JB)	14	Lina	1	1	3	10	0	10	0	4	3	2
Japanese Bantam (JB)	14	Lina	1	1	4	1	0	19	0	2	2	4
Japanese Bantam (JB)	14	Lina	1	1	4	2	0	3	1	1	1	1
Japanese Bantam (JB)	14	Lina	1	1	4	3	0	13	0	4	3	2
Japanese Bantam (JB)	14	Lina	1	1	4	4	0	31	0	3	8	2
Japanese Bantam (JB)	14	Lina	1	1	4	5	0	12	0	2	3	1
Japanese Bantam (JB)	14	Lina	1	1	4	6	0	25	0	4	4	2
Japanese Bantam (JB)	14	Lina	1	1	4	7	0	15	0	1	5	2
Japanese Bantam (JB)	14	Lina	1	1	4	8	0	3	1	3	1	3
Japanese Bantam (JB)	14	Lina	1	1	4	9	0	5	1	1	1	1
Japanese Bantam (JB)	14	Lina	1	1	4	10	0	14	0	4	4	3
Japanese Bantam (JB)	14	Lina	1	1	5	1	0	10	0	3	2	1
Japanese Bantam (JB)	14	Lina	1	1	5	2	0	7	0	2	2	1
Japanese Bantam (JB)	14	Lina	1	1	5	3	0	11	0	4	4	1
Japanese Bantam (JB)	14	Lina	1	1	5	4	0	8	0	3	3	1
Japanese Bantam (JB)	14	Lina	1	1	5	5	0	22	0	1	6	2
Japanese Bantam (JB)	14	Lina	1	1	5	6	0	3	1	2	1	2
Japanese Bantam (JB)	14	Lina	1	1	5	7	0	10	0	4	5	2
Japanese Bantam (JB)	14	Lina	1	1	5	8	0	4	0	3	2	2
Japanese Bantam (JB)	14	Lina	1	1	5	9	0	34	0	1	8	2
Japanese Bantam (JB)	14	Lina	1	1	5	10	0	7	0	2	2	1
Japanese Bantam (JB)	14	Lina	1	1	6	1	0	3	1	1	1	1
Japanese Bantam (JB)	14	Lina	1	1	6	2	0	5	0	3	2	2
Japanese Bantam (JB)	14	Lina	1	1	6	3	0	18	0	4	5	2
Japanese Bantam (JB)	14	Lina	1	1	6	4	0	11	0	2	4	3
Japanese Bantam (JB)	14	Lina	1	1	6	5	0	3	1	1	1	1
Japanese Bantam (JB)	14	Lina	1	1	6	6	0	12	0	4	4	2
Japanese Bantam (JB)	14	Lina	1	1	6	7	0	14	0	2	5	1
Japanese Bantam (JB)	14	Lina	1	1	6	8	0	8	0	3	4	3
Japanese Bantam (JB)	14	Lina	1	1	6	9	0	9	0	1	4	3
Japanese Bantam (JB)	14	Lina	1	1	6	10	0	12	0	3	3	3
Japanese Bantam (JB)	14	Lina	1	1	7	1	0	3	1	2	1	2
Japanese Bantam (JB)	14	Lina	1	1	7	2	0	2	1	1	1	1
Japanese Bantam (JB)	14	Lina	1	1	7	3	0	5	0	4	3	2
Japanese Bantam (JB)	14	Lina	1	1	7	4	0	5	0	3	3	1
Japanese Bantam (JB)	14	Lina	1	1	7	5	0	8	0	4	3	1
Japanese Bantam (JB)	14	Lina	1	1	7	6	0	2	1	2	1	2
Japanese Bantam (JB)	14	Lina	1	1	7	7	0	5	0	3	3	1
Japanese Bantam (JB)	14	Lina	1	1	7	8	0	3	0	1	2	2
Japanese Bantam (JB)	14	Lina	1	1	7	9	0	2	1	2	1	2
Japanese Bantam (JB)	14	Lina	1	1	7	10	0	16	0	4	5	1
Japanese Bantam (JB)	14	Lina	2	1	8	1	0	9	0	1	2	2
Japanese Bantam (JB)	14	Lina	2	1	8	2	0	3	1	4	1	4
Japanese Bantam (JB)	14	Lina	2	1	8	3	0	5	0	2	2	3
Japanese Bantam (JB)	14	Lina	2	1	8	4	0	3	1	3	1	3
Japanese Bantam (JB)	14	Lina	2	1	8	5	0	16	0	4	4	3
Japanese Bantam (JB)	14	Lina	2	1	8	6	0	7	0	1	4	4
Japanese Bantam (JB)	14	Lina	2	1	8	7	0	5	0	2	2	4
Japanese Bantam (JB)	14	Lina	2	1	8	8	0	3	1	3	1	3
Japanese Bantam (JB)	14	Lina	2	1	8	9	0	42	0	1	4	4
Japanese Bantam (JB)	14	Lina	2	1	8	10	0	21	0	4	6	3
Japanese Bantam (JB)	14	Lina	2	1	9	1	0	3	1	3	1	3
Japanese Bantam (JB)	14	Lina	2	1	9	2	0	4	0	1	2	2
Japanese Bantam (JB)	14	Lina	2	1	9	3	0	2	1	4	1	4
Japanese Bantam (JB)	14	Lina	2	1	9	4	0	3	1	2	1	2
Japanese Bantam (JB)	14	Lina	2	1	9	5	0	2	1	3	1	3
Japanese Bantam (JB)	14	Lina	2	1	9	6	0	9	0	4	2	2
Japanese Bantam (JB)	14	Lina	2	1	9	7	0	3	1	2	1	2
Japanese Bantam (JB)	14	Lina	2	1	9	8	0	9	0	1	3	4
Japanese Bantam (JB)	14	Lina	2	1	9	9	0	2	1	2	1	2
Japanese Bantam (JB)	14	Lina	2	1	9	10	0	3	1	4	1	4
Japanese Bantam (JB)	13	Lola	1	0	1	1	N/A	N/A	0	3	3	1
Japanese Bantam (JB)	13	Lola	1	0	1	2	N/A	N/A	0	2	2	1
Japanese Bantam (JB)	13	Lola	1	0	1	3	N/A	N/A	0	1	2	2
Japanese Bantam (JB)	13	Lola	1	0	1	4	N/A	N/A	0	2	2	1
Japanese Bantam (JB)	13	Lola	1	0	1	5	N/A	N/A	0	4	4	3
Japanese Bantam (JB)	13	Lola	1	0	1	6	N/A	N/A	1	3	1	3
Japanese Bantam (JB)	13	Lola	1	0	1	7	N/A	N/A	0	1	4	3
Japanese Bantam (JB)	13	Lola	1	0	1	8	N/A	N/A	0	2	2	3
Japanese Bantam (JB)	13	Lola	1	0	1	9	N/A	N/A	0	4	2	3
Japanese Bantam (JB)	13	Lola	1	0	1	10	N/A	N/A	0	3	3	1
Japanese Bantam (JB)	13	Lola	1	0	2	1	N/A	N/A	0	2	2	3
Japanese Bantam (JB)	13	Lola	1	0	2	2	N/A	N/A	0	1	6	2
Japanese Bantam (JB)	13	Lola	1	0	2	3	N/A	N/A	0	4	6	3
Japanese Bantam (JB)	13	Lola	1	0	2	4	N/A	N/A	0	3	2	4
Japanese Bantam (JB)	13	Lola	1	0	2	5	N/A	N/A	0	4	7	2
Japanese Bantam (JB)	13	Lola	1	0	2	6	N/A	N/A	0	1	2	3
Japanese Bantam (JB)	13	Lola	1	0	2	7	N/A	N/A	0	2	2	3
Japanese Bantam (JB)	13	Lola	1	0	2	8	N/A	N/A	0	3	2	4
Japanese Bantam (JB)	13	Lola	1	0	2	9	N/A	N/A	0	4	4	2
Japanese Bantam (JB)	13	Lola	1	0	2	10	N/A	N/A	1	1	1	1
Japanese Bantam (JB)	13	Lola	1	0	3	1	N/A	N/A	0	2	6	3
Japanese Bantam (JB)	13	Lola	1	0	3	2	N/A	N/A	0	4	2	3
Japanese Bantam (JB)	13	Lola	1	0	3	3	N/A	N/A	1	3	1	3
Japanese Bantam (JB)	13	Lola	1	0	3	4	N/A	N/A	0	1	9	3
Japanese Bantam (JB)	13	Lola	1	0	3	5	N/A	N/A	0	2	2	3
Japanese Bantam (JB)	13	Lola	1	0	3	6	N/A	N/A	0	4	7	3
Japanese Bantam (JB)	13	Lola	1	0	3	7	N/A	N/A	0	1	4	4
Japanese Bantam (JB)	13	Lola	1	0	3	8	N/A	N/A	1	3	1	3
Japanese Bantam (JB)	13	Lola	1	0	3	9	N/A	N/A	1	2	1	2
Japanese Bantam (JB)	13	Lola	1	0	3	10	N/A	N/A	1	4	1	4
Japanese Bantam (JB)	13	Lola	1	0	4	1	N/A	N/A	0	1	24	4
Japanese Bantam (JB)	13	Lola	1	0	4	2	N/A	N/A	1	3	1	3
Japanese Bantam (JB)	13	Lola	1	0	4	3	N/A	N/A	0	4	5	3
Japanese Bantam (JB)	13	Lola	1	0	4	4	N/A	N/A	0	2	2	3
Japanese Bantam (JB)	13	Lola	1	0	4	5	N/A	N/A	1	4	1	4
Japanese Bantam (JB)	13	Lola	1	0	4	6	N/A	N/A	0	1	3	3
Japanese Bantam (JB)	13	Lola	1	0	4	7	N/A	N/A	0	3	2	4
Japanese Bantam (JB)	13	Lola	1	0	4	8	N/A	N/A	0	2	3	4
Japanese Bantam (JB)	13	Lola	1	0	4	9	N/A	N/A	0	1	3	3
Japanese Bantam (JB)	13	Lola	1	0	4	10	N/A	N/A	0	3	2	4
Japanese Bantam (JB)	13	Lola	1	0	5	1	N/A	N/A	1	4	1	4
Japanese Bantam (JB)	13	Lola	1	0	5	2	N/A	N/A	0	1	4	4
Japanese Bantam (JB)	13	Lola	1	0	5	3	N/A	N/A	0	3	2	4
Japanese Bantam (JB)	13	Lola	1	0	5	4	N/A	N/A	0	2	2	3
Japanese Bantam (JB)	13	Lola	1	0	5	5	N/A	N/A	0	1	6	4
Japanese Bantam (JB)	13	Lola	1	0	5	6	N/A	N/A	1	4	1	4
Japanese Bantam (JB)	13	Lola	1	0	5	7	N/A	N/A	0	2	3	4
Japanese Bantam (JB)	13	Lola	1	0	5	8	N/A	N/A	0	3	2	4
Japanese Bantam (JB)	13	Lola	1	0	5	9	N/A	N/A	1	4	1	4
Japanese Bantam (JB)	13	Lola	1	0	5	10	N/A	N/A	0	2	2	3
Japanese Bantam (JB)	13	Lola	1	0	6	1	N/A	N/A	0	3	2	4
Japanese Bantam (JB)	13	Lola	1	0	6	2	N/A	N/A	0	1	3	3
Japanese Bantam (JB)	13	Lola	1	0	6	3	N/A	N/A	0	2	2	3
Japanese Bantam (JB)	13	Lola	1	0	6	4	N/A	N/A	0	4	12	3
Japanese Bantam (JB)	13	Lola	1	0	6	5	N/A	N/A	1	3	1	3
Japanese Bantam (JB)	13	Lola	1	0	6	6	N/A	N/A	0	1	3	3
Japanese Bantam (JB)	13	Lola	1	0	6	7	N/A	N/A	1	3	1	3
Japanese Bantam (JB)	13	Lola	1	0	6	8	N/A	N/A	0	2	3	4
Japanese Bantam (JB)	13	Lola	1	0	6	9	N/A	N/A	1	4	1	4
Japanese Bantam (JB)	13	Lola	1	0	6	10	N/A	N/A	0	1	3	3
Japanese Bantam (JB)	13	Lola	1	0	7	1	N/A	N/A	1	3	1	3
Japanese Bantam (JB)	13	Lola	1	0	7	2	N/A	N/A	0	1	3	3
Japanese Bantam (JB)	13	Lola	1	0	7	3	N/A	N/A	1	2	1	4
Japanese Bantam (JB)	13	Lola	1	0	7	4	N/A	N/A	0	4	4	3
Japanese Bantam (JB)	13	Lola	1	0	7	5	N/A	N/A	0	2	2	3
Japanese Bantam (JB)	13	Lola	1	0	7	6	N/A	N/A	0	3	4	1
Japanese Bantam (JB)	13	Lola	1	0	7	7	N/A	N/A	0	1	2	2
Japanese Bantam (JB)	13	Lola	1	0	7	8	N/A	N/A	0	4	8	1
Japanese Bantam (JB)	13	Lola	1	0	7	9	N/A	N/A	1	2	1	2
Japanese Bantam (JB)	13	Lola	1	0	7	10	N/A	N/A	0	3	6	1
Japanese Bantam (JB)	13	Lola	2	0	8	1	0	6	0	1	2	2
Japanese Bantam (JB)	13	Lola	2	0	8	2	0	41	0	2	3	4
Japanese Bantam (JB)	13	Lola	2	0	8	3	0	33	0	4	5	2
Japanese Bantam (JB)	13	Lola	2	0	8	4	0	2	0	2	2	3
Japanese Bantam (JB)	13	Lola	2	0	8	5	0	3	0	1	2	2
Japanese Bantam (JB)	13	Lola	2	0	8	6	0	2	1	3	1	3
Japanese Bantam (JB)	13	Lola	2	0	8	7	0	20	0	4	3	3
Japanese Bantam (JB)	13	Lola	2	0	8	8	0	3	0	3	2	4
Japanese Bantam (JB)	13	Lola	2	0	8	9	1	45	0	1	10	3
Japanese Bantam (JB)	13	Lola	2	0	8	10	0	3	1	2	1	2
Japanese Bantam (JB)	13	Lola	2	0	9	1	0	4	0	1	2	3
Japanese Bantam (JB)	13	Lola	2	0	9	2	0	6	1	2	1	2
Japanese Bantam (JB)	13	Lola	2	0	9	3	0	3	1	1	1	1
Japanese Bantam (JB)	13	Lola	2	0	9	4	2	23	0	4	6	1
Japanese Bantam (JB)	13	Lola	2	0	9	5	2	5	1	3	1	3
Japanese Bantam (JB)	13	Lola	2	0	9	6	1	3	1	1	1	1
Japanese Bantam (JB)	13	Lola	2	0	9	7	0	5	0	2	2	1
Japanese Bantam (JB)	13	Lola	2	0	9	8	1	25	0	4	5	1
Japanese Bantam (JB)	13	Lola	2	0	9	9	1	8	0	3	3	1
Japanese Bantam (JB)	13	Lola	2	0	9	10	2	9	0	4	4	1
Japanese Bantam (JB)	13	Lola	2	0	10	1	0	5	1	1	1	1
Japanese Bantam (JB)	13	Lola	2	0	10	2	0	6	0	3	4	1
Japanese Bantam (JB)	13	Lola	2	0	10	3	0	8	0	1	2	2
Japanese Bantam (JB)	13	Lola	2	0	10	4	0	9	0	4	6	1
Japanese Bantam (JB)	13	Lola	2	0	10	5	0	7	0	2	2	1
Japanese Bantam (JB)	13	Lola	2	0	10	6	1	6	0	3	3	1
Japanese Bantam (JB)	13	Lola	2	0	10	7	2	34	0	1	4	3
Japanese Bantam (JB)	13	Lola	2	0	10	8	0	12	0	4	6	1
Japanese Bantam (JB)	13	Lola	2	0	10	9	0	4	0	2	2	1
Japanese Bantam (JB)	13	Lola	2	0	10	10	0	7	0	3	3	1
Japanese Bantam (JB)	13	Lola	2	0	11	1	0	13	0	4	6	2
Japanese Bantam (JB)	13	Lola	2	0	11	2	0	6	0	2	2	1
Japanese Bantam (JB)	13	Lola	2	0	11	3	0	3	1	1	1	1
Japanese Bantam (JB)	13	Lola	2	0	11	4	0	6	0	3	3	1
Japanese Bantam (JB)	13	Lola	2	0	11	5	1	4	0	2	2	1
Japanese Bantam (JB)	13	Lola	2	0	11	6	0	7	0	4	4	1
Japanese Bantam (JB)	13	Lola	2	0	11	7	0	2	1	1	1	1
Japanese Bantam (JB)	13	Lola	2	0	11	8	0	2	1	2	1	2
Japanese Bantam (JB)	13	Lola	2	0	11	9	0	11	0	3	3	1
Japanese Bantam (JB)	13	Lola	2	0	11	10	0	8	0	4	4	1
Japanese Bantam (JB)	13	Lola	2	0	12	1	N/A	N/A	1	1	1	1
Japanese Bantam (JB)	13	Lola	2	0	12	2	N/A	N/A	1	3	1	3
Japanese Bantam (JB)	13	Lola	2	0	12	3	N/A	N/A	0	2	2	1
Japanese Bantam (JB)	13	Lola	2	0	12	4	N/A	N/A	0	4	4	1
Japanese Bantam (JB)	13	Lola	2	0	12	5	N/A	N/A	1	1	1	1
Japanese Bantam (JB)	13	Lola	2	0	12	6	N/A	N/A	0	3	3	1
Japanese Bantam (JB)	13	Lola	2	0	12	7	N/A	N/A	0	2	2	1
Japanese Bantam (JB)	13	Lola	2	0	12	8	N/A	N/A	0	4	4	1
Japanese Bantam (JB)	13	Lola	2	0	12	9	N/A	N/A	0	1	7	2
Japanese Bantam (JB)	13	Lola	2	0	12	10	N/A	N/A	0	3	4	2
Japanese Bantam (JB)	13	Lola	2	0	13	1	N/A	N/A	0	3	5	2
Japanese Bantam (JB)	13	Lola	2	0	13	2	N/A	N/A	0	1	2	2
Japanese Bantam (JB)	13	Lola	2	0	13	3	N/A	N/A	0	2	2	1
Japanese Bantam (JB)	13	Lola	2	0	13	4	N/A	N/A	0	4	5	1
Japanese Bantam (JB)	13	Lola	2	0	13	5	N/A	N/A	0	3	2	2
Japanese Bantam (JB)	13	Lola	2	0	13	6	N/A	N/A	0	1	2	2
Japanese Bantam (JB)	13	Lola	2	0	13	7	N/A	N/A	0	2	2	1
Japanese Bantam (JB)	13	Lola	2	0	13	8	N/A	N/A	0	3	5	1
Japanese Bantam (JB)	13	Lola	2	0	13	9	N/A	N/A	1	1	1	1
Japanese Bantam (JB)	13	Lola	2	0	13	10	N/A	N/A	0	4	3	1
Japanese Bantam (JB)	13	Lola	2	0	14	1	N/A	N/A	0	3	3	2
Japanese Bantam (JB)	13	Lola	2	0	14	2	N/A	N/A	0	2	2	1
Japanese Bantam (JB)	13	Lola	2	0	14	3	N/A	N/A	0	3	4	N/A
Japanese Bantam (JB)	13	Lola	2	0	14	4	N/A	N/A	0	4	4	1
Japanese Bantam (JB)	13	Lola	2	0	14	5	N/A	N/A	0	2	2	1
Japanese Bantam (JB)	13	Lola	2	0	14	6	N/A	N/A	1	1	1	1
Japanese Bantam (JB)	13	Lola	2	0	14	7	N/A	N/A	0	4	4	1
Japanese Bantam (JB)	13	Lola	2	0	14	8	N/A	N/A	0	3	3	1
Japanese Bantam (JB)	13	Lola	2	0	14	9	N/A	N/A	1	1	1	1
Japanese Bantam (JB)	13	Lola	2	0	14	10	N/A	N/A	0	2	2	1
Japanese Bantam (JB)	13	Lola	2	0	15	1	N/A	N/A	0	3	5	1
Japanese Bantam (JB)	13	Lola	2	0	15	2	N/A	N/A	0	2	2	1
Japanese Bantam (JB)	13	Lola	2	0	15	3	N/A	N/A	1	1	1	1
Japanese Bantam (JB)	13	Lola	2	0	15	4	N/A	N/A	0	4	7	2
Japanese Bantam (JB)	13	Lola	2	0	15	5	N/A	N/A	0	3	5	2
Japanese Bantam (JB)	13	Lola	2	0	15	6	N/A	N/A	0	2	2	1
Japanese Bantam (JB)	13	Lola	2	0	15	7	N/A	N/A	0	4	5	1
Japanese Bantam (JB)	13	Lola	2	0	15	8	N/A	N/A	1	1	1	1
Japanese Bantam (JB)	13	Lola	2	0	15	9	N/A	N/A	0	2	2	1
Japanese Bantam (JB)	13	Lola	2	0	15	10	N/A	N/A	0	3	3	1
Japanese Bantam (JB)	13	Lola	2	0	16	1	N/A	N/A	0	2	2	1
Japanese Bantam (JB)	13	Lola	2	0	16	2	N/A	N/A	1	1	1	1
Japanese Bantam (JB)	13	Lola	2	0	16	3	N/A	N/A	0	4	4	1
Japanese Bantam (JB)	13	Lola	2	0	16	4	N/A	N/A	0	2	2	1
Japanese Bantam (JB)	13	Lola	2	0	16	5	N/A	N/A	0	3	3	1
Japanese Bantam (JB)	13	Lola	2	0	16	6	N/A	N/A	1	1	1	1
Japanese Bantam (JB)	13	Lola	2	0	16	7	N/A	N/A	0	2	3	1
Japanese Bantam (JB)	13	Lola	2	0	16	8	N/A	N/A	0	4	9	1
Japanese Bantam (JB)	13	Lola	2	0	16	9	N/A	N/A	0	3	2	1
Japanese Bantam (JB)	13	Lola	2	0	16	10	N/A	N/A	1	1	1	1
Japanese Bantam (JB)	13	Lola	2	0	17	1	N/A	N/A	0	3	3	1
Japanese Bantam (JB)	13	Lola	2	0	17	2	N/A	N/A	1	1	1	1
Japanese Bantam (JB)	13	Lola	2	0	17	3	N/A	N/A	0	2	2	1
Japanese Bantam (JB)	13	Lola	2	0	17	4	N/A	N/A	1	1	1	1
Japanese Bantam (JB)	13	Lola	2	0	17	5	N/A	N/A	0	4	3	1
Japanese Bantam (JB)	13	Lola	2	0	17	6	N/A	N/A	0	2	2	1
Japanese Bantam (JB)	13	Lola	2	0	17	7	N/A	N/A	0	3	3	1
Japanese Bantam (JB)	13	Lola	2	0	17	8	N/A	N/A	1	1	1	1
Japanese Bantam (JB)	13	Lola	2	0	17	9	N/A	N/A	0	4	5	1
Japanese Bantam (JB)	13	Lola	2	0	17	10	N/A	N/A	0	3	2	2
Japanese Bantam (JB)	13	Lola	2	0	18	1	N/A	N/A	0	3	3	1
Japanese Bantam (JB)	13	Lola	2	0	18	2	N/A	N/A	1	1	1	1
Japanese Bantam (JB)	13	Lola	2	0	18	3	N/A	N/A	0	2	2	1
Japanese Bantam (JB)	13	Lola	2	0	18	4	N/A	N/A	1	1	1	1
Japanese Bantam (JB)	13	Lola	2	0	18	5	N/A	N/A	0	4	3	1
Japanese Bantam (JB)	13	Lola	2	0	18	6	N/A	N/A	0	2	2	1
Japanese Bantam (JB)	13	Lola	2	0	18	7	N/A	N/A	0	3	3	1
Japanese Bantam (JB)	13	Lola	2	0	18	8	N/A	N/A	1	1	1	1
Japanese Bantam (JB)	13	Lola	2	0	18	9	N/A	N/A	0	4	4	1
Japanese Bantam (JB)	13	Lola	2	0	18	10	N/A	N/A	0	2	2	1
Japanese Bantam (JB)	15	Lui	1	1	1	1	0	???	0	1	4	3
Japanese Bantam (JB)	15	Lui	1	1	1	2	0	10	0	4	2	3
Japanese Bantam (JB)	15	Lui	1	1	1	3	0	21	0	2	4	3
Japanese Bantam (JB)	15	Lui	1	1	1	4	0	13	0	3	2	4
Japanese Bantam (JB)	15	Lui	1	1	1	5	0	19	0	4	3	2
Japanese Bantam (JB)	15	Lui	1	1	1	6	0	6	0	1	2	2
Japanese Bantam (JB)	15	Lui	1	1	1	7	0	3	1	2	1	2
Japanese Bantam (JB)	15	Lui	1	1	1	8	0	10	0	4	2	3
Japanese Bantam (JB)	15	Lui	1	1	1	9	0	24	0	3	4	2
Japanese Bantam (JB)	15	Lui	1	1	1	10	0	34	0	2	4	3
Japanese Bantam (JB)	15	Lui	1	1	2	1	0	21	0	2	5	4
Japanese Bantam (JB)	15	Lui	1	1	2	2	0	26	0	3	4	2
Japanese Bantam (JB)	15	Lui	1	1	2	3	0	13	0	1	2	2
Japanese Bantam (JB)	15	Lui	1	1	2	4	0	3	1	4	1	4
Japanese Bantam (JB)	15	Lui	1	1	2	5	0	7	0	3	2	4
Japanese Bantam (JB)	15	Lui	1	1	2	6	0	13	0	2	2	1
Japanese Bantam (JB)	15	Lui	1	1	2	7	0	9	0	1	3	3
Japanese Bantam (JB)	15	Lui	1	1	2	8	0	55	0	3	4	2
Japanese Bantam (JB)	15	Lui	1	1	2	9	0	32	0	4	4	2
Japanese Bantam (JB)	15	Lui	1	1	2	10	0	4	1	1	1	1
Japanese Bantam (JB)	15	Lui	1	1	3	1	0	10	0	3	3	1
Japanese Bantam (JB)	15	Lui	1	1	3	2	0	7	0	1	3	3
Japanese Bantam (JB)	15	Lui	1	1	3	3	0	27	0	2	4	3
Japanese Bantam (JB)	15	Lui	1	1	3	4	0	2	1	3	1	3
Japanese Bantam (JB)	15	Lui	1	1	3	5	0	19	0	4	6	3
Japanese Bantam (JB)	15	Lui	1	1	3	6	0	9	0	2	3	4
Japanese Bantam (JB)	15	Lui	1	1	3	7	0	19	0	1	5	3
Japanese Bantam (JB)	15	Lui	1	1	3	8	0	3	1	4	1	4
Japanese Bantam (JB)	15	Lui	1	1	3	9	0	3	1	4	1	4
Japanese Bantam (JB)	15	Lui	1	1	3	10	0	4	1	3	1	3
Japanese Bantam (JB)	15	Lui	1	1	4	1	N/A	N/A	0	2	3	4
Japanese Bantam (JB)	15	Lui	1	1	4	2	N/A	N/A	0	1	3	3
Japanese Bantam (JB)	15	Lui	1	1	4	3	0	2	1	4	1	4
Japanese Bantam (JB)	15	Lui	1	1	4	4	0	3	1	3	1	3
Japanese Bantam (JB)	15	Lui	1	1	4	5	0	10	0	1	3	3
Japanese Bantam (JB)	15	Lui	1	1	4	6	0	2	1	4	1	4
Japanese Bantam (JB)	15	Lui	1	1	4	7	0	5	0	2	3	4
Japanese Bantam (JB)	15	Lui	1	1	4	8	0	4	0	3	2	4
Japanese Bantam (JB)	15	Lui	1	1	4	9	0	8	0	1	3	4
Japanese Bantam (JB)	15	Lui	1	1	4	10	0	9	0	2	3	4
Japanese Bantam (JB)	15	Lui	1	1	5	1	0	6	0	1	3	4
Japanese Bantam (JB)	15	Lui	1	1	5	2	0	15	0	3	4	2
Japanese Bantam (JB)	15	Lui	1	1	5	3	0	5	0	2	3	4
Japanese Bantam (JB)	15	Lui	1	1	5	4	0	2	1	3	1	3
Japanese Bantam (JB)	15	Lui	1	1	5	5	0	3	1	4	1	4
Japanese Bantam (JB)	15	Lui	1	1	5	6	0	7	0	1	4	4
Japanese Bantam (JB)	15	Lui	1	1	5	7	0	5	0	4	2	3
Japanese Bantam (JB)	15	Lui	1	1	5	8	0	7	0	2	3	4
Japanese Bantam (JB)	15	Lui	1	1	5	9	0	4	0	3	2	4
Japanese Bantam (JB)	15	Lui	1	1	5	10	0	4	1	4	1	4
Japanese Bantam (JB)	15	Lui	1	1	6	1	0	6	0	1	4	4
Japanese Bantam (JB)	15	Lui	1	1	6	2	0	10	0	4	5	2
Japanese Bantam (JB)	15	Lui	1	1	6	3	0	3	0	3	2	4
Japanese Bantam (JB)	15	Lui	1	1	6	4	0	13	0	2	4	3
Japanese Bantam (JB)	15	Lui	1	1	6	5	0	7	0	1	2	2
Japanese Bantam (JB)	15	Lui	1	1	6	6	0	7	0	2	3	4
Japanese Bantam (JB)	15	Lui	1	1	6	7	0	3	1	4	1	4
Japanese Bantam (JB)	15	Lui	1	1	6	8	0	14	0	3	4	2
Japanese Bantam (JB)	15	Lui	1	1	6	9	0	9	0	1	4	4
Japanese Bantam (JB)	15	Lui	1	1	6	10	0	4	0	2	3	4
Japanese Bantam (JB)	15	Lui	1	1	7	1	0	3	1	1	1	1
Japanese Bantam (JB)	15	Lui	1	1	7	2	0	2	1	3	1	3
Japanese Bantam (JB)	15	Lui	1	1	7	3	0	2	1	4	1	4
Japanese Bantam (JB)	15	Lui	1	1	7	4	0	6	0	2	3	4
Japanese Bantam (JB)	15	Lui	1	1	7	5	0	18	0	4	6	3
Japanese Bantam (JB)	15	Lui	1	1	7	6	0	11	0	1	4	4
Japanese Bantam (JB)	15	Lui	1	1	7	7	0	6	0	3	2	4
Japanese Bantam (JB)	15	Lui	1	1	7	8	0	5	0	2	3	4
Japanese Bantam (JB)	15	Lui	1	1	7	9	0	11	0	1	4	4
Japanese Bantam (JB)	15	Lui	1	1	7	10	0	3	0	3	2	4
Japanese Bantam (JB)	15	Lui	2	1	8	1	0	6	0	4	3	1
Japanese Bantam (JB)	15	Lui	2	1	8	2	0	3	0	3	2	2
Japanese Bantam (JB)	15	Lui	2	1	8	3	0	2	1	2	1	2
Japanese Bantam (JB)	15	Lui	2	1	8	4	0	3	0	3	2	2
Japanese Bantam (JB)	15	Lui	2	1	8	5	0	5	0	1	2	2
Japanese Bantam (JB)	15	Lui	2	1	8	6	0	6	0	4	4	1
Japanese Bantam (JB)	15	Lui	2	1	8	7	0	23	0	1	8	2
Japanese Bantam (JB)	15	Lui	2	1	8	8	0	5	0	3	3	2
Japanese Bantam (JB)	15	Lui	2	1	8	9	0	4	0	2	3	4
Japanese Bantam (JB)	15	Lui	2	1	8	10	0	7	0	4	4	1
Japanese Bantam (JB)	15	Lui	2	1	9	1	0	4	0	2	2	1
Japanese Bantam (JB)	15	Lui	2	1	9	2	0	4	0	4	3	2
Japanese Bantam (JB)	15	Lui	2	1	9	3	0	2	1	1	1	1
Japanese Bantam (JB)	15	Lui	2	1	9	4	0	5	0	2	2	1
Japanese Bantam (JB)	15	Lui	2	1	9	5	0	6	0	3	2	1
Japanese Bantam (JB)	15	Lui	2	1	9	6	0	11	0	1	4	4
Japanese Bantam (JB)	15	Lui	2	1	9	7	0	6	0	4	3	2
Japanese Bantam (JB)	15	Lui	2	1	9	8	0	5	0	2	2	1
Japanese Bantam (JB)	15	Lui	2	1	9	9	0	2	1	1	1	1
Japanese Bantam (JB)	15	Lui	2	1	9	10	0	4	0	3	3	1
Japanese Bantam (JB)	15	Lui	2	1	10	1	0	3	0	2	2	1
Japanese Bantam (JB)	15	Lui	2	1	10	2	0	18	0	1	7	3
Japanese Bantam (JB)	15	Lui	2	1	10	3	0	11	0	4	4	1
Japanese Bantam (JB)	15	Lui	2	1	10	4	0	3	1	2	1	2
Japanese Bantam (JB)	15	Lui	2	1	10	5	0	5	0	3	3	1
Japanese Bantam (JB)	15	Lui	2	1	10	6	0	33	0	1	7	2
Japanese Bantam (JB)	15	Lui	2	1	10	7	0	5	0	4	3	2
Japanese Bantam (JB)	15	Lui	2	1	10	8	0	2	1	2	1	2
Japanese Bantam (JB)	15	Lui	2	1	10	9	0	2	1	3	1	3
Japanese Bantam (JB)	15	Lui	2	1	10	10	0	12	0	1	6	4
Japanese Bantam (JB)	15	Lui	2	1	11	1	0	8	0	3	2	2
Japanese Bantam (JB)	15	Lui	2	1	11	2	0	5	0	4	2	3
Japanese Bantam (JB)	15	Lui	2	1	11	3	0	17	0	1	7	4
Japanese Bantam (JB)	15	Lui	2	1	11	4	0	6	0	2	3	4
Japanese Bantam (JB)	15	Lui	2	1	11	5	0	4	0	4	2	3
Japanese Bantam (JB)	15	Lui	2	1	11	6	0	10	0	1	5	3
Japanese Bantam (JB)	15	Lui	2	1	11	7	0	6	0	2	3	4
Japanese Bantam (JB)	15	Lui	2	1	11	8	0	3	1	3	1	3
Japanese Bantam (JB)	15	Lui	2	1	11	9	0	8	0	1	4	4
Japanese Bantam (JB)	15	Lui	2	1	11	10	0	5	0	3	2	4
Japanese Bantam (JB)	15	Lui	2	1	12	1	0	4	0	3	3	1
Japanese Bantam (JB)	15	Lui	2	1	12	2	0	5	0	1	4	3
Japanese Bantam (JB)	15	Lui	2	1	12	3	0	3	1	4	1	4
Japanese Bantam (JB)	15	Lui	2	1	12	4	0	3	1	2	1	2
Japanese Bantam (JB)	15	Lui	2	1	12	5	0	6	0	3	3	1
Japanese Bantam (JB)	15	Lui	2	1	12	6	0	9	0	1	6	3
Japanese Bantam (JB)	15	Lui	2	1	12	7	0	16	0	4	4	1
Japanese Bantam (JB)	15	Lui	2	1	12	8	0	6	0	2	2	1
Japanese Bantam (JB)	15	Lui	2	1	12	9	0	4	0	3	2	4
Japanese Bantam (JB)	15	Lui	2	1	12	10	0	8	0	4	4	1
Japanese Bantam (JB)	15	Lui	2	1	13	1	0	4	0	2	2	1
Japanese Bantam (JB)	15	Lui	2	1	13	2	0	5	0	1	4	2
Japanese Bantam (JB)	15	Lui	2	1	13	3	0	5	0	4	4	1
Japanese Bantam (JB)	15	Lui	2	1	13	4	0	3	0	2	2	3
Japanese Bantam (JB)	15	Lui	2	1	13	5	0	2	1	3	1	3
Japanese Bantam (JB)	15	Lui	2	1	13	6	0	3	1	1	1	1
Japanese Bantam (JB)	15	Lui	2	1	13	7	0	7	0	4	4	3
Japanese Bantam (JB)	15	Lui	2	1	13	8	0	5	0	2	2	3
Japanese Bantam (JB)	15	Lui	2	1	13	9	0	5	0	3	2	4
Japanese Bantam (JB)	15	Lui	2	1	13	10	0	4	0	4	2	3
Japanese Bantam (JB)	15	Lui	2	1	14	1	0	5	0	4	4	1
Japanese Bantam (JB)	15	Lui	2	1	14	2	0	9	0	1	7	N/A
Japanese Bantam (JB)	15	Lui	2	1	14	3	0	3	1	3	1	3
Japanese Bantam (JB)	15	Lui	2	1	14	4	0	4	1	2	1	2
Japanese Bantam (JB)	15	Lui	2	1	14	5	0	4	1	4	1	4
Japanese Bantam (JB)	15	Lui	2	1	14	6	0	4	1	3	1	3
Japanese Bantam (JB)	15	Lui	2	1	14	7	0	27	0	1	6	N/A
Japanese Bantam (JB)	15	Lui	2	1	14	8	0	4	1	2	1	2
Japanese Bantam (JB)	15	Lui	2	1	14	9	0	4	1	3	1	3
Japanese Bantam (JB)	15	Lui	2	1	14	10	0	36	0	4	8	N/A
Japanese Bantam (JB)	18	Meg	1	0	1	1	0	41	1	1	1	1
Japanese Bantam (JB)	18	Meg	1	0	1	2	0	N/A	0	3	N/A	1
Japanese Bantam (JB)	18	Meg	1	0	1	3	0	92	1	2	1	2
Japanese Bantam (JB)	18	Meg	1	0	1	4	0	207	0	4	7	2
Japanese Bantam (JB)	18	Meg	1	0	1	5	2	45	0	3	3	1
Japanese Bantam (JB)	18	Meg	1	0	1	6	2	37	0	4	3	2
Japanese Bantam (JB)	18	Meg	1	0	1	7	0	14	0	1	2	2
Japanese Bantam (JB)	18	Meg	1	0	1	8	0	5	1	2	1	2
Japanese Bantam (JB)	18	Meg	1	0	1	9	0	12	0	3	2	2
Japanese Bantam (JB)	18	Meg	1	0	1	10	0	6	1	1	1	1
Japanese Bantam (JB)	18	Meg	1	0	2	1	0	19	1	4	1	4
Japanese Bantam (JB)	18	Meg	1	0	2	2	0	104	0	2	3	1
Japanese Bantam (JB)	18	Meg	1	0	2	3	0	3	1	3	1	3
Japanese Bantam (JB)	18	Meg	1	0	2	4	0	14	0	1	2	2
Japanese Bantam (JB)	18	Meg	1	0	2	5	0	7	0	2	2	3
Japanese Bantam (JB)	18	Meg	1	0	2	6	0	2	1	3	1	3
Japanese Bantam (JB)	18	Meg	1	0	2	7	0	19	0	4	4	1
Japanese Bantam (JB)	18	Meg	1	0	2	8	0	21	0	1	2	4
Japanese Bantam (JB)	18	Meg	1	0	2	9	0	3	1	2	1	2
Japanese Bantam (JB)	18	Meg	1	0	2	10	0	15	1	4	1	4
Japanese Bantam (JB)	18	Meg	1	0	3	1	N/A	N/A	0	4	2	3
Japanese Bantam (JB)	18	Meg	1	0	3	2	N/A	N/A	1	2	1	2
Japanese Bantam (JB)	18	Meg	1	0	3	3	N/A	N/A	0	1	2	4
Japanese Bantam (JB)	18	Meg	1	0	3	4	N/A	N/A	0	3	3	1
Japanese Bantam (JB)	18	Meg	1	0	3	5	N/A	N/A	1	2	1	2
Japanese Bantam (JB)	18	Meg	1	0	3	6	N/A	N/A	1	4	1	4
Japanese Bantam (JB)	18	Meg	1	0	3	7	N/A	N/A	0	1	2	2
Japanese Bantam (JB)	18	Meg	1	0	3	8	N/A	N/A	0	3	2	2
Japanese Bantam (JB)	18	Meg	1	0	3	9	N/A	N/A	1	2	1	2
Japanese Bantam (JB)	18	Meg	1	0	3	10	N/A	N/A	1	1	1	1
Japanese Bantam (JB)	18	Meg	1	0	4	1	N/A	N/A	0	3	2	2
Japanese Bantam (JB)	18	Meg	1	0	4	2	N/A	N/A	0	1	2	4
Japanese Bantam (JB)	18	Meg	1	0	4	3	N/A	N/A	0	4	2	1
Japanese Bantam (JB)	18	Meg	1	0	4	4	N/A	N/A	1	2	1	2
Japanese Bantam (JB)	18	Meg	1	0	4	5	N/A	N/A	0	3	2	4
Japanese Bantam (JB)	18	Meg	1	0	4	6	N/A	N/A	0	4	2	1
Japanese Bantam (JB)	18	Meg	1	0	4	7	N/A	N/A	0	1	3	3
Japanese Bantam (JB)	18	Meg	1	0	4	8	N/A	N/A	0	3	2	4
Japanese Bantam (JB)	18	Meg	1	0	4	9	N/A	N/A	1	2	1	2
Japanese Bantam (JB)	18	Meg	1	0	4	10	N/A	N/A	0	4	2	3
Japanese Bantam (JB)	18	Meg	1	0	5	1	N/A	N/A	0	2	6	3
Japanese Bantam (JB)	18	Meg	1	0	5	2	N/A	N/A	0	4	2	2
Japanese Bantam (JB)	18	Meg	1	0	5	3	N/A	N/A	0	1	5	2
Japanese Bantam (JB)	18	Meg	1	0	5	4	N/A	N/A	0	3	2	1
Japanese Bantam (JB)	18	Meg	1	0	5	5	N/A	N/A	0	2	5	1
Japanese Bantam (JB)	18	Meg	1	0	5	6	N/A	N/A	0	3	2	2
Japanese Bantam (JB)	18	Meg	1	0	5	7	N/A	N/A	0	1	16	1
Japanese Bantam (JB)	18	Meg	1	0	5	8	N/A	N/A	1	2	1	2
Japanese Bantam (JB)	18	Meg	1	0	5	9	N/A	N/A	0	4	2	3
Japanese Bantam (JB)	18	Meg	1	0	5	10	N/A	N/A	1	3	1	3
Japanese Bantam (JB)	18	Meg	1	0	6	1	N/A	N/A	0	4	3	1
Japanese Bantam (JB)	18	Meg	1	0	6	2	N/A	N/A	0	1	8	3
Japanese Bantam (JB)	18	Meg	1	0	6	3	N/A	N/A	0	3	2	1
Japanese Bantam (JB)	18	Meg	1	0	6	4	N/A	N/A	0	2	9	1
Japanese Bantam (JB)	18	Meg	1	0	6	5	N/A	N/A	0	4	2	3
Japanese Bantam (JB)	18	Meg	1	0	6	6	N/A	N/A	0	2	3	3
Japanese Bantam (JB)	18	Meg	1	0	6	7	N/A	N/A	1	1	1	1
Japanese Bantam (JB)	18	Meg	1	0	6	8	N/A	N/A	0	3	2	1
Japanese Bantam (JB)	18	Meg	1	0	6	9	N/A	N/A	0	4	2	3
Japanese Bantam (JB)	18	Meg	1	0	6	10	N/A	N/A	1	2	1	2
Japanese Bantam (JB)	18	Meg	1	0	7	1	N/A	N/A	0	4	3	1
Japanese Bantam (JB)	18	Meg	1	0	7	2	N/A	N/A	1	1	1	1
Japanese Bantam (JB)	18	Meg	1	0	7	3	N/A	N/A	0	3	2	2
Japanese Bantam (JB)	18	Meg	1	0	7	4	N/A	N/A	0	2	5	1
Japanese Bantam (JB)	18	Meg	1	0	7	5	N/A	N/A	0	3	3	1
Japanese Bantam (JB)	18	Meg	1	0	7	6	N/A	N/A	0	1	5	2
Japanese Bantam (JB)	18	Meg	1	0	7	7	N/A	N/A	0	2	4	1
Japanese Bantam (JB)	18	Meg	1	0	7	8	N/A	N/A	0	4	3	1
Japanese Bantam (JB)	18	Meg	1	0	7	9	N/A	N/A	1	1	1	1
Japanese Bantam (JB)	18	Meg	1	0	7	10	N/A	N/A	0	3	1	3
Japanese Bantam (JB)	18	Meg	2	0	8	1	N/A	N/A	1	2	1	2
Japanese Bantam (JB)	18	Meg	2	0	8	2	N/A	N/A	1	1	1	1
Japanese Bantam (JB)	18	Meg	2	0	8	3	N/A	N/A	0	4	7	1
Japanese Bantam (JB)	18	Meg	2	0	8	4	N/A	N/A	0	3	3	1
Japanese Bantam (JB)	18	Meg	2	0	8	5	N/A	N/A	0	4	6	1
Japanese Bantam (JB)	18	Meg	2	0	8	6	N/A	N/A	0	2	2	1
Japanese Bantam (JB)	18	Meg	2	0	8	7	N/A	N/A	1	1	1	1
Japanese Bantam (JB)	18	Meg	2	0	8	8	N/A	N/A	0	3	2	2
Japanese Bantam (JB)	18	Meg	2	0	8	9	N/A	N/A	0	2	2	1
Japanese Bantam (JB)	18	Meg	2	0	8	10	N/A	N/A	0	4	4	1
Japanese Bantam (JB)	18	Meg	2	0	9	1	N/A	N/A	0	3	3	1
Japanese Bantam (JB)	18	Meg	2	0	9	2	N/A	N/A	1	1	1	1
Japanese Bantam (JB)	18	Meg	2	0	9	3	N/A	N/A	0	2	2	1
Japanese Bantam (JB)	18	Meg	2	0	9	4	N/A	N/A	0	4	3	1
Japanese Bantam (JB)	18	Meg	2	0	9	5	N/A	N/A	0	3	3	1
Japanese Bantam (JB)	18	Meg	2	0	9	6	N/A	N/A	0	2	2	1
Japanese Bantam (JB)	18	Meg	2	0	9	7	N/A	N/A	0	4	4	1
Japanese Bantam (JB)	18	Meg	2	0	9	8	N/A	N/A	1	1	1	1
Japanese Bantam (JB)	18	Meg	2	0	9	9	N/A	N/A	0	2	2	1
Japanese Bantam (JB)	18	Meg	2	0	9	10	N/A	N/A	0	4	4	1
Japanese Bantam (JB)	18	Meg	2	0	10	1	N/A	N/A	1	2	1	2
Japanese Bantam (JB)	18	Meg	2	0	10	2	N/A	N/A	0	3	2	1
Japanese Bantam (JB)	18	Meg	2	0	10	3	N/A	N/A	1	1	1	1
Japanese Bantam (JB)	18	Meg	2	0	10	4	N/A	N/A	0	4	3	2
Japanese Bantam (JB)	18	Meg	2	0	10	5	N/A	N/A	0	2	2	1
Japanese Bantam (JB)	18	Meg	2	0	10	6	N/A	N/A	1	1	1	1
Japanese Bantam (JB)	18	Meg	2	0	10	7	N/A	N/A	0	3	3	1
Japanese Bantam (JB)	18	Meg	2	0	10	8	N/A	N/A	0	2	2	1
Japanese Bantam (JB)	18	Meg	2	0	10	9	N/A	N/A	0	4	4	1
Japanese Bantam (JB)	18	Meg	2	0	10	10	N/A	N/A	1	1	1	1
Japanese Bantam (JB)	18	Meg	2	0	11	1	N/A	N/A	1	1	1	1
Japanese Bantam (JB)	18	Meg	2	0	11	2	N/A	N/A	1	2	1	2
Japanese Bantam (JB)	18	Meg	2	0	11	3	N/A	N/A	0	4	4	1
Japanese Bantam (JB)	18	Meg	2	0	11	4	N/A	N/A	1	3	1	3
Japanese Bantam (JB)	18	Meg	2	0	11	5	N/A	N/A	1	2	1	2
Japanese Bantam (JB)	18	Meg	2	0	11	6	N/A	N/A	0	4	3	2
Japanese Bantam (JB)	18	Meg	2	0	11	7	N/A	N/A	1	1	1	1
Japanese Bantam (JB)	18	Meg	2	0	11	8	N/A	N/A	0	3	3	1
Japanese Bantam (JB)	18	Meg	2	0	11	9	N/A	N/A	0	2	2	1
Japanese Bantam (JB)	18	Meg	2	0	11	10	N/A	N/A	0	4	3	2
Japanese Bantam (JB)	18	Meg	2	0	12	1	N/A	N/A	0	2	5	1
Japanese Bantam (JB)	18	Meg	2	0	12	2	N/A	N/A	0	3	3	1
Japanese Bantam (JB)	18	Meg	2	0	12	3	N/A	N/A	1	1	1	1
Japanese Bantam (JB)	18	Meg	2	0	12	4	N/A	N/A	0	4	4	1
Japanese Bantam (JB)	18	Meg	2	0	12	5	N/A	N/A	0	2	2	1
Japanese Bantam (JB)	18	Meg	2	0	12	6	N/A	N/A	0	3	3	1
Japanese Bantam (JB)	18	Meg	2	0	12	7	N/A	N/A	0	1	6	2
Japanese Bantam (JB)	18	Meg	2	0	12	8	N/A	N/A	0	4	4	1
Japanese Bantam (JB)	18	Meg	2	0	12	9	N/A	N/A	0	2	2	1
Japanese Bantam (JB)	18	Meg	2	0	12	10	N/A	N/A	0	3	3	1
Japanese Bantam (JB)	18	Meg	2	0	13	1	N/A	N/A	0	4	3	2
Japanese Bantam (JB)	18	Meg	2	0	13	2	N/A	N/A	0	2	2	1
Japanese Bantam (JB)	18	Meg	2	0	13	3	N/A	N/A	0	3	3	1
Japanese Bantam (JB)	18	Meg	2	0	13	4	N/A	N/A	0	4	3	2
Japanese Bantam (JB)	18	Meg	2	0	13	5	N/A	N/A	0	2	2	1
Japanese Bantam (JB)	18	Meg	2	0	13	6	N/A	N/A	1	1	1	1
Japanese Bantam (JB)	18	Meg	2	0	13	7	N/A	N/A	0	2	2	1
Japanese Bantam (JB)	18	Meg	2	0	13	8	N/A	N/A	1	1	1	1
Japanese Bantam (JB)	18	Meg	2	0	13	9	N/A	N/A	0	4	3	2
Japanese Bantam (JB)	18	Meg	2	0	13	10	N/A	N/A	0	3	2	2
Japanese Bantam (JB)	18	Meg	2	0	14	1	N/A	N/A	0	3	3	1
Japanese Bantam (JB)	18	Meg	2	0	14	2	N/A	N/A	1	2	1	2
Japanese Bantam (JB)	18	Meg	2	0	14	3	N/A	N/A	0	4	4	1
Japanese Bantam (JB)	18	Meg	2	0	14	4	N/A	N/A	1	1	1	1
Japanese Bantam (JB)	18	Meg	2	0	14	5	N/A	N/A	0	2	2	1
Japanese Bantam (JB)	18	Meg	2	0	14	6	N/A	N/A	0	3	3	1
Japanese Bantam (JB)	18	Meg	2	0	14	7	N/A	N/A	1	1	1	1
Japanese Bantam (JB)	18	Meg	2	0	14	8	N/A	N/A	0	3	3	1
Japanese Bantam (JB)	18	Meg	2	0	14	9	N/A	N/A	0	2	2	1
Japanese Bantam (JB)	18	Meg	2	0	14	10	N/A	N/A	0	4	4	1
Japanese Bantam (JB)	18	Meg	2	0	15	1	N/A	N/A	1	2	1	2
Japanese Bantam (JB)	18	Meg	2	0	15	2	N/A	N/A	0	4	3	2
Japanese Bantam (JB)	18	Meg	2	0	15	3	N/A	N/A	0	3	3	1
Japanese Bantam (JB)	18	Meg	2	0	15	4	N/A	N/A	1	1	1	1
Japanese Bantam (JB)	18	Meg	2	0	15	5	N/A	N/A	0	2	2	1
Japanese Bantam (JB)	18	Meg	2	0	15	6	N/A	N/A	0	4	4	1
Japanese Bantam (JB)	18	Meg	2	0	15	7	N/A	N/A	1	1	1	1
Japanese Bantam (JB)	18	Meg	2	0	15	8	N/A	N/A	0	3	3	1
Japanese Bantam (JB)	18	Meg	2	0	15	9	N/A	N/A	0	2	2	1
Japanese Bantam (JB)	18	Meg	2	0	15	10	N/A	N/A	0	4	4	1
Japanese Bantam (JB)	18	Meg	2	0	16	1	N/A	N/A	0	3	3	1
Japanese Bantam (JB)	18	Meg	2	0	16	2	N/A	N/A	1	2	1	2
Japanese Bantam (JB)	18	Meg	2	0	16	3	N/A	N/A	0	3	2	2
Japanese Bantam (JB)	18	Meg	2	0	16	4	N/A	N/A	0	4	3	2
Japanese Bantam (JB)	18	Meg	2	0	16	5	N/A	N/A	1	1	1	1
Japanese Bantam (JB)	18	Meg	2	0	16	6	N/A	N/A	0	2	2	1
Japanese Bantam (JB)	18	Meg	2	0	16	7	N/A	N/A	0	4	4	1
Japanese Bantam (JB)	18	Meg	2	0	16	8	N/A	N/A	0	3	3	1
Japanese Bantam (JB)	18	Meg	2	0	16	9	N/A	N/A	0	1	5	2
Japanese Bantam (JB)	18	Meg	2	0	16	10	N/A	N/A	0	4	4	1
Japanese Bantam (JB)	18	Meg	2	0	17	1	N/A	N/A	0	4	4	1
Japanese Bantam (JB)	18	Meg	2	0	17	2	N/A	N/A	1	2	1	2
Japanese Bantam (JB)	18	Meg	2	0	17	3	N/A	N/A	1	1	1	1
Japanese Bantam (JB)	18	Meg	2	0	17	4	N/A	N/A	0	3	2	2
Japanese Bantam (JB)	18	Meg	2	0	17	5	N/A	N/A	0	2	2	1
Japanese Bantam (JB)	18	Meg	2	0	17	6	N/A	N/A	0	4	4	1
Japanese Bantam (JB)	18	Meg	2	0	17	7	N/A	N/A	1	1	1	1
Japanese Bantam (JB)	18	Meg	2	0	17	8	N/A	N/A	0	2	2	1
Japanese Bantam (JB)	18	Meg	2	0	17	9	N/A	N/A	0	4	2	2
Japanese Bantam (JB)	18	Meg	2	0	17	10	N/A	N/A	0	3	2	1
Japanese Bantam (JB)	18	Meg	2	0	18	1	N/A	N/A	0	3	2	1
Japanese Bantam (JB)	18	Meg	2	0	18	2	N/A	N/A	0	1	5	2
Japanese Bantam (JB)	18	Meg	2	0	18	3	N/A	N/A	0	4	4	1
Japanese Bantam (JB)	18	Meg	2	0	18	4	N/A	N/A	0	3	3	1
Japanese Bantam (JB)	18	Meg	2	0	18	5	N/A	N/A	0	2	2	1
Japanese Bantam (JB)	18	Meg	2	0	18	6	N/A	N/A	1	1	1	1
Japanese Bantam (JB)	18	Meg	2	0	18	7	N/A	N/A	0	2	2	1
Japanese Bantam (JB)	18	Meg	2	0	18	8	N/A	N/A	0	4	3	2
Japanese Bantam (JB)	18	Meg	2	0	18	9	N/A	N/A	0	3	3	1
Japanese Bantam (JB)	18	Meg	2	0	18	10	N/A	N/A	1	1	1	1
Japanese Bantam (JB)	12	Pia	1	0	1	1	N/A	N/A	1	2	1	2
Japanese Bantam (JB)	12	Pia	1	0	1	2	N/A	N/A	0	4	9	2
Japanese Bantam (JB)	12	Pia	1	0	1	3	N/A	N/A	0	1	2	2
Japanese Bantam (JB)	12	Pia	1	0	1	4	N/A	N/A	0	3	2	2
Japanese Bantam (JB)	12	Pia	1	0	1	5	N/A	N/A	0	2	2	3
Japanese Bantam (JB)	12	Pia	1	0	1	6	N/A	N/A	0	1	2	2
Japanese Bantam (JB)	12	Pia	1	0	1	7	N/A	N/A	0	4	5	2
Japanese Bantam (JB)	12	Pia	1	0	1	8	N/A	N/A	0	3	2	2
Japanese Bantam (JB)	12	Pia	1	0	1	9	N/A	N/A	1	2	1	2
Japanese Bantam (JB)	12	Pia	1	0	1	10	N/A	N/A	0	4	3	2
Japanese Bantam (JB)	12	Pia	1	0	2	1	N/A	N/A	0	4	9	2
Japanese Bantam (JB)	12	Pia	1	0	2	2	N/A	N/A	0	3	3	1
Japanese Bantam (JB)	12	Pia	1	0	2	3	N/A	N/A	1	2	1	2
Japanese Bantam (JB)	12	Pia	1	0	2	4	N/A	N/A	0	1	6	2
Japanese Bantam (JB)	12	Pia	1	0	2	5	N/A	N/A	0	3	3	1
Japanese Bantam (JB)	12	Pia	1	0	2	6	N/A	N/A	0	4	4	1
Japanese Bantam (JB)	12	Pia	1	0	2	7	N/A	N/A	1	1	1	1
Japanese Bantam (JB)	12	Pia	1	0	2	8	N/A	N/A	0	3	2	2
Japanese Bantam (JB)	12	Pia	1	0	2	9	N/A	N/A	1	2	1	2
Japanese Bantam (JB)	12	Pia	1	0	2	10	N/A	N/A	0	1	13	2
Japanese Bantam (JB)	12	Pia	1	0	3	1	N/A	N/A	0	2	2	1
Japanese Bantam (JB)	12	Pia	1	0	3	2	N/A	N/A	0	3	4	2
Japanese Bantam (JB)	12	Pia	1	0	3	3	N/A	N/A	1	1	1	1
Japanese Bantam (JB)	12	Pia	1	0	3	4	N/A	N/A	0	3	2	2
Japanese Bantam (JB)	12	Pia	1	0	3	5	N/A	N/A	0	4	3	2
Japanese Bantam (JB)	12	Pia	1	0	3	6	N/A	N/A	1	2	1	2
Japanese Bantam (JB)	12	Pia	1	0	3	7	N/A	N/A	0	1	2	2
Japanese Bantam (JB)	12	Pia	1	0	3	8	N/A	N/A	0	4	3	2
Japanese Bantam (JB)	12	Pia	1	0	3	9	N/A	N/A	0	3	2	2
Japanese Bantam (JB)	12	Pia	1	0	3	10	N/A	N/A	0	1	8	2
Japanese Bantam (JB)	12	Pia	1	0	4	1	N/A	N/A	0	3	5	1
Japanese Bantam (JB)	12	Pia	1	0	4	2	N/A	N/A	1	2	1	2
Japanese Bantam (JB)	12	Pia	1	0	4	3	N/A	N/A	1	1	1	1
Japanese Bantam (JB)	12	Pia	1	0	4	4	N/A	N/A	0	4	4	1
Japanese Bantam (JB)	12	Pia	1	0	4	5	N/A	N/A	0	2	2	1
Japanese Bantam (JB)	12	Pia	1	0	4	6	N/A	N/A	0	3	2	2
Japanese Bantam (JB)	12	Pia	1	0	4	7	N/A	N/A	0	4	3	2
Japanese Bantam (JB)	12	Pia	1	0	4	8	N/A	N/A	1	1	1	1
Japanese Bantam (JB)	12	Pia	1	0	4	9	N/A	N/A	0	2	2	1
Japanese Bantam (JB)	12	Pia	1	0	4	10	N/A	N/A	0	4	12	1
Japanese Bantam (JB)	12	Pia	1	0	5	1	N/A	N/A	0	3	3	1
Japanese Bantam (JB)	12	Pia	1	0	5	2	N/A	N/A	0	1	2	2
Japanese Bantam (JB)	12	Pia	1	0	5	3	N/A	N/A	0	4	6	1
Japanese Bantam (JB)	12	Pia	1	0	5	4	N/A	N/A	0	2	2	1
Japanese Bantam (JB)	12	Pia	1	0	5	5	N/A	N/A	0	1	22	3
Japanese Bantam (JB)	12	Pia	1	0	5	6	N/A	N/A	0	3	5	1
Japanese Bantam (JB)	12	Pia	1	0	5	7	N/A	N/A	1	2	1	2
Japanese Bantam (JB)	12	Pia	1	0	5	8	N/A	N/A	0	4	6	2
Japanese Bantam (JB)	12	Pia	1	0	5	9	N/A	N/A	0	3	3	1
Japanese Bantam (JB)	12	Pia	1	0	5	10	N/A	N/A	1	1	1	1
Japanese Bantam (JB)	12	Pia	1	0	6	1	N/A	N/A	1	1	1	1
Japanese Bantam (JB)	12	Pia	1	0	6	2	N/A	N/A	0	2	2	1
Japanese Bantam (JB)	12	Pia	1	0	6	3	N/A	N/A	0	4	3	2
Japanese Bantam (JB)	12	Pia	1	0	6	4	N/A	N/A	0	3	3	1
Japanese Bantam (JB)	12	Pia	1	0	6	5	N/A	N/A	0	4	5	1
Japanese Bantam (JB)	12	Pia	1	0	6	6	N/A	N/A	0	2	2	1
Japanese Bantam (JB)	12	Pia	1	0	6	7	N/A	N/A	1	1	1	1
Japanese Bantam (JB)	12	Pia	1	0	6	8	N/A	N/A	0	3	3	1
Japanese Bantam (JB)	12	Pia	1	0	6	9	N/A	N/A	0	4	4	1
Japanese Bantam (JB)	12	Pia	1	0	6	10	N/A	N/A	0	2	2	1
Japanese Bantam (JB)	12	Pia	1	0	7	1	N/A	N/A	1	1	1	1
Japanese Bantam (JB)	12	Pia	1	0	7	2	N/A	N/A	0	2	6	1
Japanese Bantam (JB)	12	Pia	1	0	7	3	N/A	N/A	0	3	5	1
Japanese Bantam (JB)	12	Pia	1	0	7	4	N/A	N/A	0	4	4	1
Japanese Bantam (JB)	12	Pia	1	0	7	5	N/A	N/A	0	2	2	1
Japanese Bantam (JB)	12	Pia	1	0	7	6	N/A	N/A	0	3	3	1
Japanese Bantam (JB)	12	Pia	1	0	7	7	N/A	N/A	1	1	1	1
Japanese Bantam (JB)	12	Pia	1	0	7	8	N/A	N/A	0	4	4	1
Japanese Bantam (JB)	12	Pia	1	0	7	9	N/A	N/A	0	2	2	1
Japanese Bantam (JB)	12	Pia	1	0	7	10	N/A	N/A	0	4	4	1
Japanese Bantam (JB)	12	Pia	2	0	8	1	3	12	0	2	2	1
Japanese Bantam (JB)	12	Pia	2	0	8	2	3	7	1	1	1	1
Japanese Bantam (JB)	12	Pia	2	0	8	3	2	16	0	3	3	1
Japanese Bantam (JB)	12	Pia	2	0	8	4	4	9	1	1	1	1
Japanese Bantam (JB)	12	Pia	2	0	8	5	4	21	0	4	4	1
Japanese Bantam (JB)	12	Pia	2	0	8	6	3	8	0	2	2	1
Japanese Bantam (JB)	12	Pia	2	0	8	7	N/A	N/A	N/A	N/A	N/A	N/A
Japanese Bantam (JB)	12	Pia	2	0	8	8	3	12	0	3	3	1
Japanese Bantam (JB)	12	Pia	2	0	8	9	2	6	1	1	1	1
Japanese Bantam (JB)	12	Pia	2	0	8	10	1	12	0	3	3	1
Japanese Bantam (JB)	12	Pia	2	0	9	1	4	12	1	2	1	2
Japanese Bantam (JB)	12	Pia	2	0	9	2	4	32	0	4	4	1
Japanese Bantam (JB)	12	Pia	2	0	9	3	3	6	1	1	1	1
Japanese Bantam (JB)	12	Pia	2	0	9	4	2	6	1	2	1	2
Japanese Bantam (JB)	12	Pia	2	0	9	5	0	11	0	3	3	1
Japanese Bantam (JB)	12	Pia	2	0	9	6	N/A	N/A	N/A	N/A	N/A	N/A
Japanese Bantam (JB)	12	Pia	2	0	9	7	N/A	N/A	N/A	N/A	N/A	N/A
Japanese Bantam (JB)	12	Pia	2	0	9	8	N/A	N/A	N/A	N/A	N/A	N/A
Japanese Bantam (JB)	12	Pia	2	0	9	9	4	118	0	1	8	2
Japanese Bantam (JB)	12	Pia	2	0	9	10	1	10	0	3	3	1
Japanese Bantam (JB)	12	Pia	2	0	10	1	3	28	0	1	7	4
Japanese Bantam (JB)	12	Pia	2	0	10	2	1	9	0	3	2	2
Japanese Bantam (JB)	12	Pia	2	0	10	3	1	5	0	2	2	1
Japanese Bantam (JB)	12	Pia	2	0	10	4	2	12	0	4	4	1
Japanese Bantam (JB)	12	Pia	2	0	10	5	2	7	0	3	3	1
Japanese Bantam (JB)	12	Pia	2	0	10	6	15	21	0	4	2	3
Japanese Bantam (JB)	12	Pia	2	0	10	7	2	5	1	1	1	1
Japanese Bantam (JB)	12	Pia	2	0	10	8	1	7	0	3	3	1
Japanese Bantam (JB)	12	Pia	2	0	10	9	1	5	0	2	2	1
Japanese Bantam (JB)	12	Pia	2	0	10	10	1	8	0	4	4	1
Japanese Bantam (JB)	12	Pia	2	0	11	1	12	18	1	1	1	1
Japanese Bantam (JB)	12	Pia	2	0	11	2	1	6	0	2	2	1
Japanese Bantam (JB)	12	Pia	2	0	11	3	2	5	1	1	1	1
Japanese Bantam (JB)	12	Pia	2	0	11	4	1	18	0	4	7	1
Japanese Bantam (JB)	12	Pia	2	0	11	5	0	6	0	3	3	1
Japanese Bantam (JB)	12	Pia	2	0	11	6	0	4	0	2	2	1
Japanese Bantam (JB)	12	Pia	2	0	11	7	2	12	0	4	4	1
Japanese Bantam (JB)	12	Pia	2	0	11	8	3	8	1	1	1	1
Japanese Bantam (JB)	12	Pia	2	0	11	9	0	16	0	3	3	1
Japanese Bantam (JB)	12	Pia	2	0	11	10	0	10	0	4	4	1
Japanese Bantam (JB)	12	Pia	2	0	12	1	N/A	N/A	1	1	1	1
Japanese Bantam (JB)	12	Pia	2	0	12	2	N/A	N/A	0	2	2	1
Japanese Bantam (JB)	12	Pia	2	0	12	3	N/A	N/A	1	1	1	1
Japanese Bantam (JB)	12	Pia	2	0	12	4	N/A	N/A	0	3	3	1
Japanese Bantam (JB)	12	Pia	2	0	12	5	N/A	N/A	1	1	1	1
Japanese Bantam (JB)	12	Pia	2	0	12	6	N/A	N/A	0	4	4	1
Japanese Bantam (JB)	12	Pia	2	0	12	7	N/A	N/A	0	2	2	1
Japanese Bantam (JB)	12	Pia	2	0	12	8	N/A	N/A	0	4	4	1
Japanese Bantam (JB)	12	Pia	2	0	12	9	N/A	N/A	0	3	3	1
Japanese Bantam (JB)	12	Pia	2	0	12	10	N/A	N/A	0	2	2	1
Japanese Bantam (JB)	12	Pia	2	0	13	1	N/A	N/A	0	3	3	1
Japanese Bantam (JB)	12	Pia	2	0	13	2	N/A	N/A	1	1	1	1
Japanese Bantam (JB)	12	Pia	2	0	13	3	N/A	N/A	0	2	2	1
Japanese Bantam (JB)	12	Pia	2	0	13	4	N/A	N/A	0	4	4	1
Japanese Bantam (JB)	12	Pia	2	0	13	5	N/A	N/A	0	3	3	1
Japanese Bantam (JB)	12	Pia	2	0	13	6	N/A	N/A	0	4	4	1
Japanese Bantam (JB)	12	Pia	2	0	13	7	N/A	N/A	1	1	1	1
Japanese Bantam (JB)	12	Pia	2	0	13	8	N/A	N/A	1	2	1	2
Japanese Bantam (JB)	12	Pia	2	0	13	9	N/A	N/A	0	4	4	1
[truncated: 371 more rows]
